# Supplementary material for: Analysis of sea star larval regeneration reveals conserved processes of whole-body regeneration across the metazoa
Source: BMC Biol. 2019 Feb 22;17:16. doi: 10.1186/s12915-019-0633-9 (PMC6385403; doi:10.1186/s12915-019-0633-9)
Supplement: Supplementary file 2 — Table S1. RNA-Seq results. Table summarizing results of P. minata RNA-Seq experiments including each identified gene (“xloc”) along with a human-readable gene name and corresponding PMI accession based on Echinobase Pmin v1.0 annotations. For each gene, it is indicated whether it was found to be differentially expressed in any sample (“DE”) along with the fold change values for anterior and posterior regenerating fragments, relative to controls, for 0, 3, and 6 dpb. In addition, for each gene, if an ortholog was identified by reciprocal best blast in S. purpuratus, S. mediterranea, H. magnipapillata, or M. musculus, the accession of the identified ortholog is indicated. (CSV 4973 kb) [file 12915_2019_633_MOESM2_ESM.csv]

xloc	gene	pmi	DE	ant0d	ant3d	ant6d	post0d	post3d	post6d	spu_olog	smed_olog	hma_olog	mmus_olog
XLOC_000002	none	PMI_001919	N	0.317135352679976	0.317223637845234	-0.322537976252514	0.332302689144699	0.0279818431966877	0.309747791751047	SPU_016180	NA	NA	NA
XLOC_000003	Pm-Lrp6L_3	PMI_001922	N	0.304351367698683	0.218678671181449	-0.258241528715166	0.114761578994131	0.279373682523308	0.144520722848732	SPU_028535	NA	NA	NA
XLOC_000004	Pm-Dnajc19	PMI_001925	N	-0.139783029583596	-0.0340572750665427	0.0691738261450901	0.0120533342917621	0.140492273714005	-0.124530161357741	NA	OX_Smed_1.0.07019	comp12034_c0_seq1	Mm.248046
XLOC_000005			N	0.763538428335498	0.128360366426658	-0.0463629582600288	0.47820497591708	0.0686390627576203	-0.0932287134034348	NA	NA	NA	NA
XLOC_000006			Y	-1.78160004369137	-0.395351540232865	-0.0952112764112207	-1.94492092318218	-0.151247867552893	0.985180322928124	NA	NA	NA	NA
XLOC_000007	Pm-Sgpl1_1	PMI_001924	Y	-1.5034360820782	-0.879111113515	-0.502902706180587	0.164555173206215	-0.0303141819900751	0.124796579816461	SPU_020001	NA	NA	NA
XLOC_000008	none	PMI_001926	N	0.568892284425273	-0.189962223695534	0.0469241266871689	-0.0268264454104403	-0.19668694082042	0.326774081149182	SPU_008693	NA	comp18527_c0_seq1	NA
XLOC_000009	Pm-Pdcd10	PMI_001927	N	0.428538160733534	0.068379367006696	-0.116893342066077	0.244872073819874	0.075003158649464	-0.252997324298053	SPU_028467	OX_Smed_1.0.03547	comp22373_c0_seq1	Mm.316473
XLOC_000010			N	-0.339803729456355	0.07359867440573	0.297376826220436	-0.78655327445487	-0.133420713341264	0.0638650797803324	NA	NA	NA	NA
XLOC_000011			N	-0.379909660187817	0.116034432487259	0.151362493552984	-0.703525434505298	0.0840273280139204	-0.086321757504847	NA	NA	NA	NA
XLOC_000019	Pm-Pacs2	PMI_002295	N	0.852801033751608	-0.215426317387301	-0.0877610903765293	0.947926463652823	-0.160022043282772	0.484324077636944	SPU_001320	OX_Smed_1.0.18103	comp24576_c0_seq1	Mm.234923
XLOC_000022	Pm-Odadc3L2	PMI_002299	N	-0.100716938241412	0.655124052140716	0.825367576657413	0.171041725476741	0.0681259850159595	0.227734992890027	SPU_003507	NA	NA	NA
XLOC_000023	Pm-Calm	PMI_002300	N	-0.457392189742342	-0.739965417477135	-1.83693039440809	1.04417960682487	0.160000996055349	1.25064417184574	NA	NA	NA	NA
XLOC_000024	Pm-Odadc3L2	PMI_002301	Y	-2.21894876505121	-1.87656154314865	-1.59758872648904	0.780513545399334	0.323880034080316	0.899821519646881	NA	NA	NA	NA
XLOC_000025			Y	0.331345833546603	-0.166769757257162	0.562389419144057	0.031401747723137	-0.364283152630893	1.74038465085781	NA	NA	NA	NA
XLOC_000026	Pm-Rdh7	PMI_002303	Y	-4.89943070930807	-3.73489218236123	-3.09753280423223	0.31293464095682	0.317086405295309	0.562522858511162	NA	NA	NA	NA
XLOC_000027			Y	-1.56228645093158	-0.145593765094952	0.074483481882257	0.0502389801845641	-0.225242737524684	1.11323775972073	SPU_003138	NA	NA	NA
XLOC_000028	Pm-Chst3L_4	PMI_002297	N	-0.817967126281644	-0.0209536302038185	0.0299884887851999	-0.3902774537881	-0.038765654180743	0.024888727431335	SPU_014304	NA	comp17164_c0_seq1	NA
XLOC_000031	Pm-Calm	PMI_002305	N	0.576549584988268	0.377380301646525	-0.0502591984930338	-0.381458480936453	-0.338028909732353	0.158945657853223	NA	NA	NA	NA
XLOC_000032	Pm-Chst3L_4	PMI_002296	N	0.472178271453729	0.0959522716096389	0.170585516715776	0.159947256839866	0.55883695719688	0.170265938032498	NA	NA	NA	NA
XLOC_000037			N	0.105793112958755	-0.385131012702818	0.489751986855204	-0.63802793024404	-0.340516663042744	0.302212053515194	NA	NA	NA	NA
XLOC_000039			Y	0.280723157436567	0.6486360390322	0.326569438977804	-0.643697796881157	0.206336075365928	-1.1094962523532	NA	NA	NA	NA
XLOC_000041	Pm-Coq3_1	PMI_025472	N	-0.865065229391433	-0.157190567272689	0.0715428304479236	-0.404178664969011	0.115409595719073	0.683765909859897	SPU_023013 SPU_010270	NA	NA	Mm.5662
XLOC_000043			Y	0.114433269101674	0.743475054330993	0.138935464517773	-0.377095302361958	0.590271490426429	-1.29573297694355	NA	NA	NA	NA
XLOC_000044			Y	0.244597288213703	0.59330434850088	0.323920950141015	-0.918783436376713	0.0266429074515697	-1.20656183792249	NA	NA	NA	NA
XLOC_000045			N	-0.452301437975002	0.678040338996199	-0.660946361224172	-0.759683108466716	0.581721039674609	-0.684519915609408	NA	NA	NA	NA
XLOC_000046			N	0.251505168991834	0.861546991679556	0.857443094255754	-0.262569856671024	0.81524313894604	-0.242251194676414	NA	NA	NA	NA
XLOC_000047			N	0.310854307600438	0.758973363942736	0.463035716250845	-0.477359005736095	0.327844972861762	-0.825387936154469	NA	NA	NA	NA
XLOC_000048			N	-0.00127101114478196	0.916487557828759	1.32654090325175	-0.451497119843324	0.668082867924515	-0.73207078776272	NA	NA	NA	NA
XLOC_000050			Y	0.441064417085435	0.743146280222762	1.059400422052	-0.812785371138018	-0.362250561657543	-0.352101102710808	NA	NA	NA	NA
XLOC_000054			N	0.69454712897166	-0.107630076781553	-0.0858098368068087	0.470765889278695	-0.215369719407334	-0.721213204609932	NA	NA	NA	NA
XLOC_000055			Y	-1.16173009175075	-0.086225818635612	0.163529100539336	-0.287713551934366	0.343139420865617	0.309755740404354	NA	OX_Smed_1.0.19661	NA	NA
XLOC_000056			N	0.603621082085258	-0.0194387398872088	0.112855960397454	0.269980915459921	0.0831871645937023	-0.750970199620602	NA	NA	NA	NA
XLOC_000059	Pm-Sdf2	PMI_024232	N	-0.23627496017453	0.076228869004856	-0.165098056003327	-0.612370906970006	-0.222464797049486	-0.355821579285954	NA	OX_Smed_1.0.02039	NA	Mm.20755
XLOC_000060	Pm-Rims	PMI_024233	N	0.98577047835848	-0.0743937414418857	-0.0361293475837606	-0.279619247755154	-0.885169720551923	0.263550705816503	SPU_024621	OX_Smed_1.0.15235	NA	NA
XLOC_000063	Pm-Sdf2	PMI_024232	N	-0.77987659327577	0.137307667516845	-0.322712870748032	-1.02766608035311	0.535187733709152	-0.427579051102067	NA	NA	NA	NA
XLOC_000064	Pm-Sdf2	PMI_024232	N	-0.130912528212976	-0.123248102875219	-0.329862539263805	-0.810657775823252	-0.0191896609593378	-0.176941933346772	NA	NA	NA	NA
XLOC_000065	Pm-Cecr5L	PMI_010847	N	0.843577619374824	0.394313254693826	0.0981674213849663	0.252913852336252	-0.00389160295242133	-0.757415884016676	NA	OX_Smed_1.0.15929	comp18300_c0_seq1	Mm.255322
XLOC_000066	Pm-Psma5	PMI_010849	N	0.128077025650191	0.284056941828123	0.122284990454251	-0.353761062356501	0.397135001444814	0.113753825578963	NA	OX_Smed_1.0.14448	NA	NA
XLOC_000067	Pm-Rab43	PMI_010848	N	0.967717470003048	0.100365476247059	-0.366719080066378	0.755806384794889	-0.0692028609326969	-0.498155754836061	NA	OX_Smed_1.0.08196	NA	NA
XLOC_000068	none	PMI_010850	Y	1.01164553249028	0.14623154668721	0.0863948369038365	0.27220270701588	-0.563498103813518	-0.997756332474276	SPU_027414	OX_Smed_1.0.23518	NA	Mm.2688
XLOC_000069			N	-0.705081642978021	0.155787095720452	0.134554909303629	-0.300580111279322	0.23372719962843	0.0323400629814634	NA	NA	NA	NA
XLOC_000071			N	0.84218698738646	0.264935870555391	-0.399763884092129	0.426618886398469	0.210122454058335	-0.471865762740269	NA	NA	NA	NA
XLOC_000072			N	0.374596436435602	0.125186089399444	-0.0512656773707827	0.0715635018473415	0.0507294409733691	-0.756798828187124	NA	NA	NA	NA
XLOC_000073	Pm-Rab43	PMI_010848	N	0.702326320626721	-0.0321297589703405	-0.0609487734078202	0.610103327605079	-0.0299011038616299	-0.380694867771305	NA	NA	NA	NA
XLOC_000074	none	PMI_010850	N	0.242298436189116	0.204852045799001	0.377950907808476	-0.222743612322065	-0.628103306705171	0.757938565207164	NA	NA	NA	NA
XLOC_000077			N	-0.527190704371018	-0.00253225331722139	-0.0793155989497079	-0.942366946814327	-0.414994955846506	0.0595291373382756	NA	NA	NA	NA
XLOC_000079			Y	-1.12071682659032	-0.0269155611523493	0.0876681225469655	-0.6989396425713	-0.138924347505355	0.00614895121814035	NA	NA	NA	NA
XLOC_000082	none	PMI_014164	N	0.525340346979707	-0.149947461010017	-0.0954193206490001	0.412081691290857	-0.16949097700138	-0.292391125016311	SPU_008880	OX_Smed_1.0.14552	comp25630_c0_seq2	Mm.159176 NA
XLOC_000087			N	-0.510542393462487	0.115664145532506	0.198147122420515	-0.963257424423899	-0.13808301253519	0.234765566148854	NA	NA	NA	NA
XLOC_000090			N	-0.351634221122626	0.192038557467885	0.284439997992552	-0.684374243993331	-0.142973701139982	0.199766453345704	NA	NA	NA	NA
XLOC_000091	Pm-Ddx1_1	PMI_013025	N	-0.694849669533563	-0.223098821285152	0.0752531368392638	-0.00599351573480188	0.507024880526794	0.48677332161558	SPU_025005	NA	NA	NA
XLOC_000092	Pm-Slc25a4	PMI_013026	N	0.102514397236092	-0.163814298061085	-0.229721538034202	0.418915395943786	0.0656561694199787	-0.186426460696126	SPU_014660	OX_Smed_1.0.07610	comp20376_c0_seq1	Mm.16228
XLOC_000093			Y	-1.35647105529072	-0.1055564394926	-0.0375965455009394	-0.964262098413925	0.384920922193847	0.549155767020154	NA	NA	NA	NA
XLOC_000095	Pm-Slc25a4	PMI_013026	N	-0.513927508987078	-0.38834656348533	0.120759107890815	-0.333987758677402	0.0320801641168433	0.378389859639776	NA	NA	NA	NA
XLOC_000098	none	PMI_026813	Y	-0.314294642351489	-0.888167777893426	-0.809522715784398	-0.0161069281476856	-0.659253812252525	2.46998877831764	NA	OX_Smed_1.0.14572	NA	NA
XLOC_000101	Pm-Sim	PMI_024247	N	-0.672249244384514	-1.006212017898	-1.12828233670939	-0.140729533367898	-0.151836385567458	0.845469987446287	SPU_008353	OX_Smed_1.0.06382	NA	Mm.4774
XLOC_000102	Pm-Uqcrb	PMI_019836	N	-0.00498982038621681	-0.237824943716934	-0.39235811721559	0.274951083362751	-0.0247151496132942	-0.262757798782593	NA	OX_Smed_1.0.15697	NA	NA
XLOC_000103			N	-0.203022282975033	-0.0527643741609683	-0.00957502446385844	0.17746161058999	-0.196517439356552	0.205987790763224	NA	NA	NA	NA
XLOC_000105	Pm-Fdxacb1L	PMI_018829	N	-0.325639428835791	-0.499523698900118	-0.19033867528184	0.285671722451052	0.335888347884524	0.940215242758948	SPU_006369	OX_Smed_1.0.13494	comp19569_c0_seq1	Mm.390169
XLOC_000106	Pm-SnsL	PMI_018830	N	0.0746946865161831	-0.537726028497994	-0.752477894466802	0.436926360976279	-0.105509876128391	0.677417371791448	SPU_005900	OX_Smed_1.0.08184	NA	Mm.437830
XLOC_000107	Pm-Fdxacb1L	PMI_018829	N	-0.772276913692872	0.156204497397047	-0.301601879891337	-0.238560838733394	0.783406382146313	0.169275516375055	NA	NA	NA	NA
XLOC_000109	Pm-Rej5	PMI_008947	Y	1.09919061110427	0.0789194502380851	0.139505375702492	-0.0177565121713062	-1.177522902805	-0.571536811063174	SPU_023615 SPU_019779	NA	NA	NA
XLOC_000110			Y	1.22207856512501	0.184890573546318	-0.11095705419087	1.02888172527483	-0.0660419536403383	-0.134013742651732	NA	NA	NA	NA
XLOC_000119	Pm-Guf1	PMI_013875	Y	-1.95916431242303	-0.325024345096639	0.0455026476049909	-1.43473696073077	0.16329316618822	1.06448142586952	NA	NA	comp23772_c0_seq1	NA
XLOC_000122			Y	0.767088730096423	0.0372620129535289	-0.123292301018835	0.0951085423417525	-0.120515467627694	-1.03090471174024	NA	NA	NA	Mm.9749 NA
XLOC_000125			Y	0.828893062705568	0.164528296421979	-0.119195120007953	0.34621289319284	0.0683360722699471	-1.17937445673514	NA	NA	NA	NA
XLOC_000133			N	0.935054196860454	-0.556798991654686	-0.187176279794727	0.283617686918471	-0.09210751871701	-0.836033878808493	NA	NA	NA	NA
XLOC_000135	Pm-Atp13a3_2	PMI_013276	N	-1.56796294222397	-1.39233157609551	-1.27122477392863	1.21833201585013	0.308302303988304	0.000136175453565003	SPU_015476	NA	NA	NA
XLOC_000138			N	-0.235132249092084	0.44626121339406	0.301861029399368	-0.496766433573647	-0.0794818372065896	0.694620397720811	NA	NA	NA	NA
XLOC_000139			N	-0.232569257928999	0.346941278913926	0.680431269761973	-0.648684850621198	-0.0793666492081778	0.876381477653845	NA	NA	NA	NA
XLOC_000143	Pm-Osta	PMI_012315	Y	-1.02654093340193	-2.34741841664765	-1.7811616470792	1.53979950045884	-0.0495295767021385	0.816468630241351	SPU_000725 SPU_002601	NA	NA	NA
XLOC_000144	Pm-Osta	PMI_012316	Y	-0.466141047168129	-1.51828717902648	-2.83038841632229	1.30048956063132	0.134543601983781	1.1337259871952	NA	NA	NA	NA
XLOC_000145	Pm-CysKL	PMI_012314	Y	-1.2569770586902	-0.65510228246791	-0.415320311440822	0.331952827867488	0.248010356775717	0.0333508974654915	NA	NA	NA	NA
XLOC_000148			N	0.974524847408508	0.514591202726701	-0.0409264753887777	0.663094517685145	-0.225291519127696	-0.989844895557961	NA	NA	NA	NA
XLOC_000150	Pm-Ubtd2	PMI_028770	N	0.0314339443023107	0.0513289186443544	-0.115459776005237	0.0883320171184939	-0.00704321547064233	-0.301663174535232	SPU_015249	OX_Smed_1.0.09559	NA	Mm.260956
XLOC_000151	Pm-Grb14	PMI_019382	N	-0.491832233685109	-0.551040013339395	-0.0817522851306288	0.504998094273464	-0.207676714253025	0.337740122472882	SPU_021942	OX_Smed_1.0.11091	comp21793_c0_seq1	Mm.273117
XLOC_000152	Pm-Wdr26	PMI_023507	N	0.187293339184519	0.217598646583604	0.133005127456969	-0.12596195893511	0.00327694996331124	-0.185375004882045	SPU_010161	NA	NA	NA
XLOC_000153			Y	-1.92486679763676	-0.252891014287452	-0.390588025468305	-0.523195064875457	0.386275649703487	0.770703770984983	NA	NA	NA	NA
XLOC_000156			Y	-1.30494469671676	-0.225343127688481	-0.302632980257496	-0.427810064071791	0.658012291369207	0.3779319572623	NA	NA	NA	NA
XLOC_000163	none	PMI_024446	Y	-1.17376747671505	-0.0920020890322105	-0.112407622868151	-0.443129643970969	0.431668906584159	0.352991943002144	SPU_015327	OX_Smed_1.0.05887	comp12582_c0_seq1	Mm.274601
XLOC_000166			N	-0.340006564974268	0.540099506072163	0.527566808440819	-0.598043477592203	0.152570440553491	0.0691081546258909	NA	NA	NA	NA
XLOC_000167	Pm-Hypp_2156	PMI_012290	N	0.628087118439931	-0.087803587658094	0.068774021412262	0.183270873299271	-0.503972240845143	-0.289693111572703	NA	NA	NA	Mm.29270
XLOC_000170	Pm-Usp14|Pm-Usp14	PMI_012291|PMI_012293	N	-0.391156277743004	0.0738992474256214	0.147492978681202	-0.23800157310865	0.236721370513625	0.445346046312944	SPU_013856	OX_Smed_1.0.23154	comp16233_c0_seq1	Mm.329277
XLOC_000174			Y	1.3643830665601	0.389494691301845	0.393963108755272	0.932652790695519	-0.181347487760036	0.451077353294831	NA	NA	NA	NA
XLOC_000176	none	PMI_024383	Y	-1.0191279362473	-0.29637084903278	-0.107412530036158	-0.163374077044843	-0.0077124879446752	0.0847025707505346	NA	OX_Smed_1.0.11660	comp24990_c0_seq1	Mm.10169
XLOC_000177	none	PMI_024383	N	-0.736847363294659	-0.110346533053329	-0.171087382504659	-0.305083292863437	0.223322438067565	0.106400012256808	NA	NA	NA	NA
XLOC_000179			N	-0.889368638682663	0.0172906435754355	0.0285954714500019	-0.478497908267775	-0.140795490183992	0.80128332809711	NA	NA	NA	NA
XLOC_000182	Pm-Cp2	PMI_016963	Y	-1.31049671845919	-0.121028667863451	-0.0185452605370285	-0.801824934316308	0.289245456638691	0.27573179687721	NA	NA	comp26435_c0_seq2	Mm.28052
XLOC_000183			N	0.0523537908118079	0.362351641533248	0.188510686477234	-0.511813166864986	0.105794315162209	0.0112957323012749	NA	NA	NA	NA
XLOC_000189			Y	-4.46395164281069	-4.83795718197107	-8.90607429445082	1.14829476485274	0.454403303164754	-1.26265272483128	NA	NA	NA	NA
XLOC_000195			N	0.196431496082761	-0.00829711105872277	0.228078410978636	0.293481066623116	0.11779449084674	0.511497220429228	NA	NA	NA	NA
XLOC_000197			N	0.468497511303979	0.0792507418906378	0.6436069036791	-0.319861187616395	0.175425260542997	0.671186477711578	NA	NA	NA	NA
XLOC_000218			N	0.108990038050599	0.187603874221884	-0.0955350238540685	-0.224034835800603	0.20436741522241	-0.71521852820372	NA	NA	NA	NA
XLOC_000219			N	-0.08498608624081	0.0569285305845304	-0.0696792535457463	0.32593458057471	-0.00282515131596467	-0.203259140281182	NA	NA	NA	NA
XLOC_000220			N	0.0288417565640033	-0.114006888026194	0.181494070787651	0.804787483208961	-0.416084184822138	-0.0357569710207543	NA	NA	NA	NA
XLOC_000221	Pm-Hyi	PMI_028445	N	-0.602186599553298	-0.367999972776253	-0.0663851447303018	0.570020215749852	0.0271795764699464	-0.209350287348681	NA	NA	NA	NA
XLOC_000223			N	-1.21867879951439	-0.296396935185291	-0.608983145511744	0.0495121116666359	0.109553499187704	-0.321012221127599	NA	NA	NA	NA
XLOC_000224	Pm-Jmjd2c	PMI_025242	N	0.355947287704973	-0.10884102900398	0.0147865014136405	0.0238184562239937	-0.359755674754956	0.114646949617441	SPU_020051	NA	NA	NA
XLOC_000228			N	0.685637613753159	-0.0710927781410704	-0.106688139975839	0.292501449142056	-0.250559681374016	-0.0510104701283716	SPU_003552	NA	NA	Mm.272030 NA
XLOC_000230			N	-0.153493673182209	0.118400029790007	0.0833639150614395	-0.409788769148088	0.102600186207319	0.31993610174689	SPU_019226	OX_Smed_1.0.00705	comp14192_c0_seq2	Mm.173271
XLOC_000233			N	0.224968623105575	0.476037455590013	0.420026195693812	0.462290537079646	-0.220972640955091	-0.335682820701891	NA	NA	NA	NA
XLOC_000235			N	-0.606325468847113	-0.104735173888227	0.105224685959789	-0.210715882679579	0.301426782178073	0.607768504622921	NA	NA	NA	NA
XLOC_000236			N	0.435011438924113	0.278474180483156	-0.0391490799805477	-0.0334766889096937	-0.145519794434791	-0.570356006121726	NA	NA	NA	NA
XLOC_000238	Pm-Prep	PMI_007029	N	0.631518263678475	0.514028435245955	0.0876097928565618	-0.0638220390363516	0.377882996491647	-0.305429761616203	SPU_004485	OX_Smed_1.0.03081	comp6752_c0_seq1	Mm.37294
XLOC_000245	Pm-41532	PMI_016189	N	-0.292926777105544	0.0872681387018892	0.0192212213815233	-0.160043410381041	0.43459484143828	0.328060870322078	NA	OX_Smed_1.0.17970	NA	Mm.29812
XLOC_000246	Pm-Prom1L	PMI_016187	N	0.793699855878396	0.235982735990643	0.0758169860751597	-0.0108809003906972	-0.468525817629044	-0.966489059268056	SPU_020784	OX_Smed_1.0.20550	comp27037_c1_seq1	Mm.6250
XLOC_000251			Y	2.19979749399463	1.08291231681644	0.85120046271634	0.973819368122927	0.75858127648696	-0.126481263390698	NA	NA	NA	NA
XLOC_000252			Y	1.46022377882131	0.698072751451482	0.475605671513693	0.37334273765363	0.318518302549477	-0.29084716731573	SPU_030141	NA	NA	NA
XLOC_000254			N	1.07454593064864	0.915932115875361	0.434539784029037	-0.139801251640175	0.387268847751293	-0.159856992342137	NA	NA	NA	NA
XLOC_000258			N	0.457576765637568	-0.432590912897578	1.99407332785158	1.11075461916657	0.0211914256312992	2.52487938461896	NA	NA	NA	NA
XLOC_000261			N	-0.649757423919585	-0.00814922492411942	-0.142761708162629	-0.591912078051247	0.170310715836397	0.0168218429595633	NA	NA	NA	NA
XLOC_000264			N	0.480553645294679	-0.436257444946906	-0.0586717007900765	0.669075845316122	-0.141776090816738	0.0473080120356554	NA	NA	NA	NA
XLOC_000271	Pm-Ube20	PMI_028304	N	-0.706538971776926	0.16410661194394	0.0883945259366092	-0.770063609486854	0.14058480325569	-0.0734982635969775	NA	NA	NA	Mm.243950
XLOC_000274			N	0.171467532049668	0.229334482265173	0.0272236450942552	-0.295110689560748	-0.431635678013551	-0.756808753685444	NA	NA	NA	NA
XLOC_000277	Pm-Ndrg1L	PMI_027421	N	-0.288266448896781	-0.0642974357260893	-0.229201025394872	0.181845350053533	0.197609463600188	-0.030176158168533	SPU_024984	OX_Smed_1.0.18278	comp31711_c0_seq1	Mm.279256
XLOC_000278			N	0.8472673801439	0.0170023108571797	-0.0601275647505039	0.221574078141939	-1.03168689734214	-0.612093184085273	NA	NA	NA	NA
XLOC_000282	Pm-Rps25	PMI_025169	N	-0.0114155707382012	-0.197344830662327	0.0392837647524229	0.487590918031868	0.220536456658873	0.19707769033189	NA	OX_Smed_1.0.04570 OX_Smed_1.0.16478	NA	Mm.292027
XLOC_000283			Y	-3.42738328696516	-0.619988194106054	-1.19098868996512	0.210863303186707	-0.202327073695767	0.403013049671488	NA	NA	NA	NA
XLOC_000295	Pm-Dhx38	PMI_010273	N	-0.756858947571143	-0.250037718434035	-0.0861161629338872	0.248629968480898	0.512809331943906	1.0629575865536	NA	NA	NA	NA
XLOC_000297	Pm-Mlh1	PMI_010272	N	-1.20190265973293	-0.164616833292144	0.310802732149506	-0.62679659198973	0.105660338782693	0.820499193801223	SPU_015213	OX_Smed_1.0.21075	comp26188_c0_seq1	Mm.486383
XLOC_000301	Pm-Bxdc5	PMI_028852	N	-0.866912829773005	-0.215174950197695	0.102784206581537	-0.563455853347477	0.408089982538395	0.604276580525566	SPU_001164	OX_Smed_1.0.22039	comp26105_c0_seq2	Mm.28128
XLOC_000305			N	-0.654960807489733	0.0437511651490344	-0.0576706459902878	-0.371180561582846	0.134395960737721	-0.0171130362713659	NA	NA	NA	NA
XLOC_000306			Y	-0.303493240364375	-0.912047653393317	-0.406660371228556	0.713053706588709	-0.323343956233112	-1.65746355312839	NA	NA	NA	NA
XLOC_000308			Y	0.754946868844037	0.251881070236043	0.26408778102597	-0.107137726858842	-0.580083889629604	-1.83330000566746	NA	NA	NA	NA
XLOC_000318			N	0.67563167172079	0.435509989417109	-0.235725510529387	-0.100670975735181	0.445415341372499	0.1387180084921	NA	NA	NA	NA
XLOC_000319			Y	1.24831718894061	0.321284133555814	0.340426239980583	0.669984082800035	-0.233985683411644	-0.954995163773358	SPU_004933	NA	NA	NA
XLOC_000321			Y	1.20178306728918	0.448009931405328	0.307612144924509	0.484405183456632	0.0185597223496458	-0.997379345565783	NA	NA	NA	NA
XLOC_000324	none	PMI_011323	Y	-4.64991839968712	-5.50166565308987	-8.73685368986837	1.13218314909796	0.0654997479910295	-0.300435341571937	SPU_004105	NA	NA	NA
XLOC_000325			Y	-5.52689595844017	-7.79959847604998	-9.15177602727201	1.09218266829449	-0.152727587305238	-0.0773689810535067	NA	NA	NA	NA
XLOC_000326	Pm-Sfk1	PMI_011326	N	0.197998887264996	-0.0112565579802134	-0.314158011647892	0.0107662511743595	0.0509720179613567	-0.441844120958147	NA	NA	NA	NA
XLOC_000328	Pm-Tbrg1L	PMI_017430	Y	-1.31762580503056	-0.0389498898634815	0.13264139598911	-0.934929361385367	-0.00832954181456555	-0.0493676158262877	SPU_028342	NA	comp24740_c0_seq1	Mm.28689
XLOC_000329			Y	0.503505481314856	0.22317270320657	-0.116457373316109	0.117468804154002	-0.303896764420433	-1.63187283124491	NA	NA	NA	NA
XLOC_000330	Pm-Atp13a3_2	PMI_003063	Y	-1.91095624031491	-2.97072147869707	-4.08710335664753	1.04782703534926	0.386414977576961	-0.607383126830666	NA	OX_Smed_1.0.16924	NA	NA
XLOC_000331	Pm-Sec62_1	PMI_003064	N	-0.865825132021324	0.097419501240389	0.0230491238117547	-0.189892644770932	0.362158608854848	0.033303049593114	SPU_007684	OX_Smed_1.0.02138	NA	Mm.26017
XLOC_000334	none	PMI_003066	N	-0.854622054493446	-0.0356650629793533	0.133496594570442	-0.452483319037763	-0.092264419024346	0.36922765958022	SPU_019640	OX_Smed_1.0.12554	comp22545_c0_seq1	Mm.24411
XLOC_000335			Y	-1.15061150255008	0.23466781964546	-0.00376387161676574	-0.863426945168177	0.316625381598892	0.034873335663157	NA	NA	NA	NA
XLOC_000344			N	-0.869765363182691	0.277952045125591	0.135136903617649	-0.524143214573849	0.23205831531959	0.587684026586972	NA	NA	NA	NA
XLOC_000346			N	0.901747941083609	0.592644135790631	0.970733275095306	-0.13356774690001	-0.182873392719116	0.149570554372775	NA	NA	NA	NA
XLOC_000348	Pm-Nlr97	PMI_017937	Y	-2.50834067653751	0.0927166646938543	0.0969720452790774	-1.58229846300418	0.437672264346037	0.86824723219874	SPU_025949	OX_Smed_1.0.10421	comp24741_c0_seq1	Mm.143738
XLOC_000350	none	PMI_017936	Y	-1.17621958425558	0.192213089699928	-0.0686633024537388	-0.78344899886813	-0.0342805906584083	-0.106135848542982	SPU_026787	NA	NA	NA
XLOC_000353	Pm-Mars2	PMI_016033	N	-0.0307890670873157	-0.569021152037331	-0.171912594841495	0.120031374029848	-0.41697406417131	-0.337510302840535	SPU_007569	OX_Smed_1.0.00545	NA	Mm.19223
XLOC_000354	Pm-Plekhb2	PMI_016032	N	0.804002470523974	0.109778422209987	-0.0871730922708924	0.494681050889614	-0.234143576072606	-0.9512907824549	NA	OX_Smed_1.0.15607	NA	NA
XLOC_000357	Pm-Baz1b	PMI_010406	Y	-0.609273780329708	-0.0253337376745613	0.144178490250437	-0.741868152629718	0.0506703504781326	1.11958954025869	SPU_013195	OX_Smed_1.0.05569	NA	Mm.40331
XLOC_000360	Pm-Gen1L_2	PMI_010404	Y	1.01744296067635	0.498935244690842	0.336416959368264	0.232450175318852	0.3033809437073	0.0347235733736964	NA	NA	NA	NA
XLOC_000368	Pm-Hypp_9787	PMI_020051	N	1.42704417002277	0.346768256117166	-0.151609451639499	0.933505529784619	-0.282460767674619	0.222560030682434	NA	NA	NA	NA
XLOC_000372			N	-0.852253171300811	0.738821219351607	0.448024143388573	-0.561229301962726	0.159121854839756	0.602619787163041	NA	NA	NA	NA
XLOC_000373	none	PMI_016296	Y	-1.354076469007	-0.0238286512389708	0.0363173098302749	-1.33503463792379	0.329614888352769	0.375018847839077	SPU_005438	NA	NA	Mm.32504
XLOC_000374	Pm-Tatdn3	PMI_016295	N	-0.968710049687237	0.271177641168676	0.138587605241513	-0.993899243907431	0.202814284886336	0.308788006698428	SPU_005443	NA	comp19322_c0_seq2	Mm.237188
XLOC_000375			N	-0.662109469631111	0.0396540496897457	0.0265919068142532	-0.516854973327116	0.14329074035629	0.052679170742793	NA	NA	NA	NA
XLOC_000382			N	0.115391243487329	0.397723181733621	0.410812870379019	-0.374716421264999	-0.246545481610367	-0.318166545328596	NA	NA	NA	NA
XLOC_000385	Pm-Mglur7	PMI_013236	N	0.901686220170794	-0.194397206463652	0.523281758415812	0.643088859747834	0.18250939311591	0.292769294051264	SPU_021517	NA	comp27846_c0_seq16	Mm.2805
XLOC_000386	Pm-C5orf41L	PMI_013237	Y	1.45251366117226	0.503357404137527	0.463699058297884	0.853033094241348	0.0641444912777374	-0.37579153793802	SPU_021518	NA	NA	Mm.275414
XLOC_000388	Pm-Hypp_1972	PMI_013234	Y	1.21807319672417	0.398271960281683	0.245710445807145	0.568108085997296	-0.350420134250934	-0.840733448757161	SPU_011316	NA	NA	NA
XLOC_000390			N	0.33716454569674	0.127027975101829	-0.0281561983511897	-0.161079068894616	-0.478857944282529	-0.209146183794454	SPU_027509	NA	NA	Mm.26480
XLOC_000392	Pm-C5orf41L	PMI_013237	N	-0.333522945136988	-0.38130765629923	-0.372996718540121	0.513460077916216	0.0598531493417893	-0.459098238952676	NA	NA	NA	NA
XLOC_000397	Pm-Gcs1_1	PMI_026093	N	0.638409614957453	0.314613903743375	0.0697446775171434	-0.106612043356443	-0.0261040949559434	-0.570827581666039	SPU_013565	OX_Smed_1.0.05037	comp25835_c0_seq2	Mm.28188
XLOC_000400	Pm-Ros_1	PMI_015039	N	0.212389306419118	-0.0686720450995766	-0.256397413720255	0.761238802226913	0.0850186320209709	0.685428872773418	SPU_007624	NA	NA	NA
XLOC_000404	Pm-Bmp1/TldL1	PMI_013877	Y	0.362283138712104	1.10098042416727	0.45422561511746	-0.115912405463774	0.259413821907929	0.360188211592538	SPU_020171	OX_Smed_1.0.05710 OX_Smed_1.0.13642	NA	NA
XLOC_000405			Y	0.392873298763623	0.421023395074308	0.190281962453308	-0.477636417368854	-0.514153021144299	-1.53852567692706	NA	NA	NA	NA
XLOC_000406	Pm-Prss12L	PMI_013878	Y	1.32033920477184	0.943202172692766	1.54934096085972	1.29854059423044	1.06852643505594	1.34256573059911	NA	NA	NA	NA
XLOC_000407	none|none	PMI_020812|PMI_020813	N	0.35482448362431	-0.129898609995876	-0.0700369184029971	-0.216140568068507	-0.0797337939711246	-0.350891488010095	NA	OX_Smed_1.0.01888	comp24682_c0_seq1	Mm.334464
XLOC_000408	none	PMI_020814	N	0.771745165899198	0.221442045489301	-0.119232824336496	0.129126068807158	0.111614471970059	-0.294132910944864	SPU_001253	NA	NA	NA
XLOC_000410	Pm-Hnrpa	PMI_024265	N	-0.0827138633889315	0.122264285669696	0.0166077899607457	-0.195986319212562	0.297160670570284	0.409722798116896	NA	NA	NA	NA
XLOC_000411			N	0.610188518045899	-0.430004346649209	0.0781340196220675	0.309697375917247	-0.499226006079887	-0.287638160872523	NA	NA	NA	NA
XLOC_000413			N	1.85085014642278	-0.755256794733992	-0.577326680392222	1.20445231396473	0.858030650748187	-0.342320934854942	NA	NA	NA	NA
XLOC_000415	none	PMI_027963	N	0.141109268304085	0.0807047508453975	-0.147813684744551	0.0728189542809774	-0.156516038498704	0.141021542460483	SPU_027305	NA	NA	NA
XLOC_000422	Pm-Npr1_5|Pm-SpnprA	PMI_013694|PMI_013695	Y	0.43314774989742	0.811500592558821	0.604415591141661	-0.311595248268695	-0.291374366975934	1.06770559207332	NA	NA	NA	NA
XLOC_000427			N	0.250181833631822	0.151802489470354	0.0189527260545877	-0.194143623858743	-0.36122077913601	-0.102354468344261	SPU_015702	NA	NA	NA
XLOC_000428			N	-0.614478606866626	-0.0165501783763774	0.0167304659691612	-0.570714461307606	0.092388929786304	0.0241960684565041	NA	OX_Smed_1.0.09215	comp6658_c0_seq1	Mm.27951
XLOC_000430			N	-0.659616194415924	0.292191972702448	-0.0640734997702843	-0.677340675151463	0.215990916377528	0.200557257073127	NA	NA	NA	NA
XLOC_000431	Pm-Dsp6	PMI_029441	Y	1.9888091632189	0.119223180248498	-0.292556180986469	1.77716795689945	0.491170648785021	0.144969795625986	NA	NA	NA	NA
XLOC_000433			Y	4.54958703533061	-0.304362738448325	0.311635357171003	3.7820160459764	0.0662620484703011	0.0990852642689015	NA	NA	NA	NA
XLOC_000438	none	PMI_029086	Y	-4.2684482329285	-4.16976788290335	-5.72254902334543	1.21222926918307	0.528883446649198	0.850673013118645	NA	NA	NA	NA
XLOC_000439	Pm-Frap_2	PMI_013452	N	0.217789987369638	0.166940126935106	-0.0958159676093928	0.223155195791569	0.125629613317705	0.0651697119862209	SPU_001692	OX_Smed_1.0.21613	comp27215_c0_seq3	Mm.21158
XLOC_000440	Pm-Srm	PMI_013453	N	-0.346610029058225	-0.157787349240098	-0.0990458866624112	-0.233341931874708	-0.0448401324984141	0.456904881742824	SPU_018922	NA	NA	NA
XLOC_000441	none	PMI_020579	N	-0.241042522645804	0.0429599292227158	0.0804491683405486	-0.269404558469354	0.1327612560228	0.471083753962732	NA	OX_Smed_1.0.04426 OX_Smed_1.0.23048	comp12225_c0_seq1	Mm.22524
XLOC_000443	Pm-Pmm2	PMI_020580	N	-0.104282353998086	0.367529106952622	0.0122922056484773	-0.0374277460486591	0.386045233353838	0.262802770970362	SPU_014312	OX_Smed_1.0.01267	comp18395_c0_seq1	Mm.9699
XLOC_000445			Y	-4.06880978413559	-5.70490108170836	-6.75859097986208	0.891995513346792	0.328297541879483	-0.0462639617248524	SPU_019723	NA	NA	NA
XLOC_000446	Pm-Nr6a1	PMI_023178	Y	-5.87775526739402	-3.67468235319999	-5.69595423269892	0.767229283479511	0.573321822978213	-0.545066064337538	NA	NA	NA	NA
XLOC_000449	Pm-Idh3a	PMI_003705	N	-0.36590465904172	0.132782163230387	-0.0168174979604801	-0.0252831914545064	0.410206776831628	0.470202995853358	SPU_027710	OX_Smed_1.0.18575	comp9472_c0_seq1	Mm.279195
XLOC_000451	none	PMI_003703	N	-0.28467456644012	0.297251465323365	-0.0669879072263202	0.191878707331115	1.05743424894257	0.218093355983579	SPU_002921	NA	NA	NA
XLOC_000453			N	-0.767253205440728	0.0511583538209824	-0.0838382419568221	-0.0382636763046858	0.00102106604369994	0.00743983186018754	NA	NA	NA	NA
XLOC_000454	Pm-Pcsk5	PMI_003706	N	0.1976750774816	-0.220927936888622	-0.135460032821754	0.33473502450074	-0.143205217188229	0.222093740951235	NA	OX_Smed_1.0.15783	comp14456_c0_seq1	NA
XLOC_000455	Pm-Furin_1	PMI_003708	N	0.105056271311776	-0.291294630561462	-0.287341291243571	0.291882433067447	-0.261361882079597	0.253167880851184	NA	OX_Smed_1.0.10810	comp19139_c0_seq1	Mm.3401
XLOC_000460			N	0.701035049805483	0.139812748204508	0.475999463716623	0.219764421738777	-0.0364530037085691	-0.211796815648968	NA	NA	NA	NA
XLOC_000462			N	-0.972974990652026	-0.0420478935514761	0.143081748652028	-0.774218930693413	-0.00717120122937588	0.16835237757145	NA	NA	NA	NA
XLOC_000465			N	0.232674912050141	-0.0932686879420642	-0.0104886951104218	0.201569173238417	0.0832632947139864	-0.266745588664417	NA	NA	NA	NA
XLOC_000466	Pm-Hypp_961	PMI_017328	N	0.213200540636947	0.190014462771299	0.106726637018848	-0.426068874547403	-0.346037825697601	-0.717148964160649	NA	OX_Smed_1.0.05787	comp23537_c0_seq2	NA
XLOC_000469			N	0.572744245926119	0.435664603681372	0.126435143330393	0.241560078859095	0.213320741093558	0.25915156666532	SPU_018216	NA	NA	NA
XLOC_000470	Pm-Lzic	PMI_026775	N	-0.202897325334376	-0.0596307941935981	0.0342026902042534	-0.235278142146883	-0.029981162662902	0.218444425480667	NA	OX_Smed_1.0.20692	NA	Mm.464434
XLOC_000472			N	0.276076237060931	0.0696240512595637	-0.27479833687035	0.297869500125046	-0.0755771491268176	0.0638879278202165	NA	NA	NA	NA
XLOC_000473			N	0.394028572766731	0.147616301337229	-0.144379728817911	0.385199937271709	0.196045179436509	0.0337250769576305	NA	NA	NA	NA
XLOC_000474			Y	1.18131546760478	0.52777035931121	0.565637282221486	0.735319471044246	0.00296361579775821	0.281823674945661	NA	NA	NA	NA
XLOC_000478			N	0.854752023333785	-0.344311935063507	0.270708495232647	0.743615040046055	-0.889428102358208	0.177119052149294	NA	NA	NA	NA
XLOC_000479			N	-0.233581027231291	-0.541962784675288	0.190299687751322	0.741687229437711	-0.289700119160998	0.186703609866683	NA	NA	NA	NA
XLOC_000481	Pm-Paf1	PMI_023897	N	-0.542126587648672	-0.0434839320237729	-0.00501653031387805	-0.341763825022109	0.107486224548399	0.0132583729537206	NA	NA	NA	NA
XLOC_000484			N	-0.428199264128475	0.104752199670426	0.460570588820739	-0.661600826973822	0.049962204894436	0.461959328898605	NA	NA	NA	NA
XLOC_000486	Pm-Ipo4	PMI_019972	N	-0.912953638415029	-0.444545589869071	-0.0586912611871398	-0.179824323407882	-0.159746203554618	0.539281368216531	NA	NA	NA	Mm.27546
XLOC_000493			Y	1.24295408689022	0.0885705106873872	-0.0728145261168955	1.00367792032084	0.327702355803819	-0.00629175880496942	NA	NA	NA	NA
XLOC_000495	none	PMI_013767	Y	-0.10637697961859	0.524000033799826	-0.488433932121381	0.132366092372251	0.684627277150247	-1.11230201374615	NA	NA	NA	NA
XLOC_000496	Pm-Hypp_1128	PMI_013768	N	0.43495093096522	0.125381225949718	0.103654111193454	0.350512128255206	-0.179639054911857	-0.679591664775493	SPU_003208	NA	NA	NA
XLOC_000508	none	PMI_016599	N	-0.461208978424844	-0.255152858848025	-0.639198866656541	0.253536555881882	0.148380562895784	-0.0791066274128985	SPU_023492	OX_Smed_1.0.00080 OX_Smed_1.0.02562	comp24645_c0_seq2	Mm.34608
XLOC_000515	none	PMI_008208	N	0.582037950551057	-0.0308517424616824	-0.0579539477760627	0.17628235391138	-0.287623323732054	-0.160175991592744	NA	NA	NA	NA
XLOC_000516	Pm-Ttl1	PMI_008207	N	-0.264966243391404	0.279843149956989	0.361358287755339	-0.740947694465779	-0.355729678552715	-0.532667508284065	SPU_006788	OX_Smed_1.0.11958	comp26014_c0_seq3	Mm.235007
XLOC_000517	Pm-Fk506bp4	PMI_008209	N	-0.0967366732248108	0.298929354069415	0.144340406433903	-0.0640197516862315	0.692795936304072	0.509017279880199	SPU_023914	OX_Smed_1.0.21663	comp19681_c0_seq1	Mm.12758
XLOC_000518	Pm-Unc44_123	PMI_008210	N	0.036471310676429	0.0354250166068754	-0.447389250825508	-0.0147388103274864	-0.206382488821944	0.555018398371008	NA	NA	NA	NA
XLOC_000520	none	PMI_008208	N	0.48060605118799	0.162047244561217	-0.076659715267212	0.11981463862001	0.328497849114642	-0.336867966902365	NA	NA	NA	NA
XLOC_000521	Pm-Fk506bp4	PMI_008209	N	-0.0919615738076388	0.334457487753867	0.30003479951303	-0.215286370988716	0.618028735312689	0.764900246993909	NA	NA	NA	NA
XLOC_000522	Pm-Banf1	PMI_029020	N	-0.78242544666481	-0.216812817801369	-0.406316420136722	0.282168483998834	0.378301121384702	0.355787861461944	NA	NA	NA	NA
XLOC_000524			N	-0.58065748651998	-0.478437341801621	-0.202619640648553	-0.293097599839954	-0.24888967083276	0.0924056881760116	NA	NA	NA	NA
XLOC_000530	Pm-PlexA4_3|Pm-Plxna2L_1	PMI_022017|PMI_022018	N	0.496720523315173	0.314666028766334	-0.387384278339249	0.272929952208752	0.243912307785006	-0.0268871159474563	NA	NA	NA	NA
XLOC_000534			Y	-2.70111829137462	-1.07150861364312	-1.38583621884393	0.38800794899389	0.370196813490036	0.133402385806376	NA	NA	NA	NA
XLOC_000536	Pm-Sept7	PMI_021281	N	0.407328059926006	0.0691118627409515	-0.000448638415094854	0.0860712674765757	-0.144831141225152	0.355916789145228	SPU_009849	NA	NA	NA
XLOC_000537			N	-0.0677927902902168	0.177031468875528	-0.0805592083392978	-0.300890951768878	-0.20182561176583	0.101157699235579	NA	NA	NA	NA
XLOC_000538			N	-0.372345929099055	0.0417791359058646	-0.0466481675224532	-0.468859700936906	0.214647788360127	0.322340210600233	NA	NA	NA	NA
XLOC_000539	Pm-Igf_19|Pm-Cntn5L	PMI_003768|PMI_003769	N	0.272629795177557	-0.0677097536527326	-0.207589074808293	0.271625752562013	-0.221232982688457	0.361389523246383	SPU_021328	NA	comp26208_c0_seq10	Mm.435479
XLOC_000540	Pm-Idh3g	PMI_003770	N	-0.850269022639006	-0.150520886956433	-0.0202231823089603	-0.201921451480371	0.0997890010210747	0.402773280045424	NA	OX_Smed_1.0.07479	NA	Mm.14825
XLOC_000542	Pm-Arsi|Pm-Arsi	PMI_003771|PMI_003773	Y	-0.335182534860916	-0.182856786413968	0.0147884329638763	-1.15778204280021	-0.47049270792586	-0.22466227863853	SPU_006307	NA	NA	NA
XLOC_000543	Pm-Endrvt16	PMI_003774	N	-0.303839338301282	0.154407664754667	-0.330681305608632	-0.125828692672801	0.477900650239392	0.0300573161406143	NA	NA	NA	NA
XLOC_000544	Pm-Cntn5L	PMI_003769	N	0.170353855214395	0.159703850976708	-0.146211866153262	0.123049799658081	0.112517946047563	0.242854852544064	NA	NA	NA	NA
XLOC_000545	Pm-Cntn5L	PMI_003769	N	0.1221763580987	-0.0876843711849495	-0.117937423780516	0.0911858313106935	0.0472932851573137	0.271362561117913	NA	NA	NA	NA
XLOC_000549			N	-0.408574359887445	0.0945854556217819	-0.0908452571009429	-0.310156478646987	-0.177311882174189	-0.429539298629046	NA	NA	NA	NA
XLOC_000552	Pm-Bet1	PMI_016056	N	-0.401132194382701	-0.0117062773361934	-0.117680700424694	-0.554331738136029	0.0232074327707967	0.101894110050727	NA	OX_Smed_1.0.01524	comp42367_c0_seq1	NA
XLOC_000553	none	PMI_016057	N	0.503449914769998	-0.218813489534114	-0.0267275923615371	0.509840058036649	0.0286877521095275	-0.0565228289350253	SPU_004958	OX_Smed_1.0.20674	comp12532_c0_seq1	Mm.191459
XLOC_000554			N	0.354735492540807	0.0257071252933126	-0.350337603120438	0.273068283675021	-0.0040244642728144	-0.369096785972918	NA	NA	NA	NA
XLOC_000555	Pm-Lrrc31	PMI_029390	N	-0.477674183816852	0.0933416156021594	-0.0115534171688679	-0.768795130328139	-0.16574043541757	0.115572852560308	NA	NA	NA	NA
XLOC_000558	Pm-C9orf171|Pm-Ukn110	PMI_002013|PMI_002015	N	-0.110496328743316	-0.0608288433712758	-0.0373710507680231	-0.172336820929857	0.269377707990847	-0.275373231686915	NA	OX_Smed_1.0.21547	comp24573_c0_seq1	Mm.237594
XLOC_000562	Pm-Cdc45	PMI_002012	N	-1.64430271154063	0.202230679057217	-0.0167360746770845	-1.81645078934815	-0.00917247964468916	1.77994075771629	SPU_023032	OX_Smed_1.0.07901	comp25670_c0_seq1	Mm.1248
XLOC_000565	Pm-Npfa2	PMI_009565	N	-0.875566834335447	-0.122254664183473	-0.141324874772408	-0.584764631463939	0.519260414391745	0.606412838791897	NA	OX_Smed_1.0.15988	NA	Mm.28203
XLOC_000566	none	PMI_009566	N	0.696128406401457	0.264370689152028	0.186847018016847	0.0355667248087708	-0.0264786695442765	-0.265873143610802	SPU_025689	OX_Smed_1.0.18298	comp23814_c0_seq5	Mm.29965
XLOC_000567	Pm-Xpo7	PMI_009567	N	-0.745132583214407	-0.430364164548998	0.0153674184993344	-0.795068671722116	-0.307308799496876	0.156118451067476	NA	NA	NA	NA
XLOC_000568			N	-0.414916084422968	0.103180419012586	0.160510792906132	-0.692813099620126	0.0390219086767037	0.218228435944123	NA	NA	NA	NA
XLOC_000571	Pm-Dpyd-2	PMI_028733	N	0.106988064791567	-0.0402068572184537	-0.395088736393861	0.141782876908848	0.144530799449705	0.169242451795931	NA	NA	NA	Mm.210676
XLOC_000572	Pm-Rpl23	PMI_017254	N	-0.0671670344363834	-0.232869197720459	-0.0701559087274927	0.47373694206769	0.287284683910254	0.093567324191106	NA	NA	NA	NA
XLOC_000573	Pm-Selo	PMI_017255	N	-0.991186974710804	0.0165822256303054	-0.143407898340233	-0.47745100884897	0.0783402140043396	0.270811886719179	SPU_009868	NA	comp19500_c0_seq2	Mm.380934
XLOC_000575			N	-0.45037446655175	-0.190056945925366	-0.13140893852593	-0.00368660259855833	0.19410896456866	0.289435430622837	SPU_009880	NA	comp9571_c0_seq1	Mm.276041
XLOC_000577	Pm-Rpl23	PMI_017254	N	-0.477577463191035	0.50987121869758	0.0635785615121174	-1.0037126705933	0.287318847667217	0.12422349564766	NA	NA	NA	NA
XLOC_000584	Pm-Pir	PMI_024658	N	0.210304854304351	-0.192408363131973	0.110128589032137	0.00110912638760881	-0.294787214416175	-0.0506922342773748	NA	NA	comp18220_c0_seq1	NA
XLOC_000585			N	-0.274290903031637	0.451176777592082	1.0521912847366	-1.82934107465759	-1.54980369172645	0.364712343121754	NA	NA	NA	NA
XLOC_000590	Pm-APH	PMI_026195	N	-0.721520398499581	-0.104324466026228	-0.363744013569565	-0.326020218690963	0.0194062027942332	0.126942818701562	SPU_007501 SPU_018524	NA	NA	NA
XLOC_000594			N	-0.680810554645403	-0.212432413394716	0.0275894667571395	-0.113025913111453	0.018165187702032	0.248528939536738	SPU_018680	NA	NA	NA
XLOC_000595	Pm-Large	PMI_019731	N	-0.408614581634131	0.04808403314936	0.16086382430083	-0.363009813323071	0.0948200638523937	0.254847387454075	SPU_025126	OX_Smed_1.0.01179	comp17578_c0_seq2	NA
XLOC_000599	none	PMI_015981	N	0.301813763751357	0.869991955700578	0.358349685213597	-0.569789824155681	0.350177723020145	0.262634229860466	SPU_007068	NA	NA	NA
XLOC_000600	Pm-CskaI	PMI_015982	N	0.31702371590283	-0.164306536255643	-0.261063037216108	-0.0674647756129377	0.141643499548901	-0.0660880904426839	SPU_009433 SPU_009483 SPU_009482 SPU_009481 SPU_012282	OX_Smed_1.0.05305 OX_Smed_1.0.17735 OX_Smed_1.0.21077 OX_Smed_1.0.21449 OX_Smed_1.0.23307 OX_Smed_1.0.23402	comp20371_c1_seq2	NA
XLOC_000604			Y	-4.23894493423648	-5.25094013895643	-8.35152869528787	1.27374007736547	-0.0888187050077987	-1.52559748619762	NA	NA	NA	NA
XLOC_000610			N	-0.199092871799126	-0.0444674106944452	-0.0727575442756406	-0.716767724621175	-0.184727239781338	0.133838933206781	SPU_010302	OX_Smed_1.0.14950	comp19031_c0_seq1	Mm.311985
XLOC_000611	Pm-Psme4-2	PMI_007289	N	-0.0100488998626254	0.129388257806383	-0.282176405662416	0.101924233467222	0.0139847994309666	-0.0701989511500151	NA	NA	comp26829_c0_seq1	Mm.240066
XLOC_000615			N	-0.00179219357146333	0.284421947601682	-0.0987612690961765	0.0527663471051663	0.412817110322253	-0.24111300883093	NA	NA	NA	NA
XLOC_000616	Pm-Psme4-2	PMI_007289	N	0.34934539452329	0.117134515387457	-0.198696952807455	0.101962303553552	-0.146906153143778	-0.0326262447925472	NA	NA	NA	NA
XLOC_000617	Pm-Slc31a1	PMI_027029	N	0.709964467173799	0.0201462628034667	-0.0800462456226291	0.434924909938342	0.0978156624315081	-0.49919159157884	SPU_000048	OX_Smed_1.0.22993	comp12781_c0_seq1	Mm.248637
XLOC_000618	Pm-Slc31a1	PMI_027029	N	0.609929001674283	0.0745079959775982	-0.178714117000212	0.204524544079474	0.0919820223946303	-0.343121721959188	NA	NA	NA	NA
XLOC_000619			N	0.250338277556722	-0.000532805134541936	-0.171683593264447	-0.0415212534879026	0.263084455452268	-0.394087903675902	NA	NA	NA	NA
XLOC_000620			N	-0.464564811038755	0.0593833803643694	0.00713649922944201	-0.74242550109422	-0.0317728265067071	0.0325198631890447	NA	NA	NA	NA
XLOC_000623	Pm-Map215prh	PMI_006838	N	0.943013516078176	0.118666717175775	0.358282635162484	0.585243096501492	-0.266541050633604	0.18148905538539	NA	NA	NA	NA
XLOC_000624	Pm-Map215prh	PMI_006839	N	0.710153471368997	0.066136506134718	0.183884600544338	0.302756180609504	-0.0100573434456318	0.0154417154231642	SPU_015952	NA	comp24588_c0_seq1	Mm.168478
XLOC_000628	Pm-C1qL_2	PMI_006840	N	0.483699321854183	-0.469006597969422	-0.199357296383313	-0.188097401320411	0.137372254637854	0.0759426850444037	NA	NA	NA	NA
XLOC_000631			N	0.205952776491642	0.0303002274700748	-0.0587089460724323	0.108144806255743	0.207124331853447	0.308689919301196	SPU_008364	NA	NA	NA
XLOC_000635			N	-0.843312615445774	-0.258475844890723	-0.225137838959271	-0.461098171668717	0.0804486517063528	0.304468698226827	NA	NA	NA	NA
XLOC_000636			N	0.284086913228081	1.55845029002669	1.02340805088746	-0.684043163448998	0.239747417058692	-1.84964205286885	NA	NA	NA	NA
XLOC_000638	Pm-Serinc3	PMI_020609	Y	1.3484135470511	0.0390032610775479	-0.347043022687636	1.11248877418203	0.239129641888784	-0.239840428211868	SPU_021856	NA	NA	NA
XLOC_000639			Y	1.4282751592712	0.492379563170558	0.470446556024248	0.655082322453677	0.102624787204384	-0.76793205994118	NA	NA	NA	NA
XLOC_000643			Y	-0.0806534428219633	-0.141410778548421	0.333687821272969	-0.416561529961457	-1.14084297398347	-0.564236202262001	NA	NA	NA	NA
XLOC_000644			N	-0.458921412715624	0.000876479168174957	-0.12267900992571	0.138699313391524	0.231640639103943	-0.322820534123256	SPU_004712	NA	NA	NA
XLOC_000645			N	-0.53096937389568	-0.222772559630093	-0.646520521395495	-0.0739204720593823	0.455940961704187	-0.354835364120584	NA	NA	NA	NA
XLOC_000647			N	0.50459353630303	0.165123313762047	0.149995598124635	0.479103407009951	-0.0928269213167351	-0.138014171104022	NA	NA	NA	NA
XLOC_000649			N	-0.124614862646797	0.186469810932811	-0.0783989492857266	-0.256084521181407	0.0411473997503981	-0.0519233777231111	NA	NA	NA	NA
XLOC_000650			N	0.172960615101651	-0.0337151133839755	0.173356060930152	0.153307069490026	-0.0957451454149985	-0.136551710867377	NA	NA	NA	NA
XLOC_000651			N	0.435747786965906	-0.18242403088735	0.0834540361403082	0.113386986303015	-0.11301125490147	-0.119483827544606	NA	NA	NA	NA
XLOC_000653	Pm-Rgs7	PMI_011982	N	0.204524444857771	0.283492912314254	0.372757969343907	0.0161671181307344	0.149999528663028	-0.106499408497991	NA	NA	NA	Mm.7956
XLOC_000656			N	0.323383734010135	-0.000624933310163782	0.273307714820923	0.25825691908638	0.0183477973596846	-0.544385694762663	NA	NA	NA	NA
XLOC_000657	none	PMI_011986	N	-0.891093174080197	-0.380565273645971	-0.190689351943323	-0.624188441388803	-0.206978607980579	-0.064398565488286	NA	NA	NA	NA
XLOC_000663	Pm-Kidins220|Pm-Kidins220	PMI_015921|PMI_015923	N	0.317596694651248	0.144739442425919	0.31110569309295	0.0525895655214377	-0.0819431766739078	0.322129809831371	SPU_003950	OX_Smed_1.0.12272	comp26275_c0_seq1	Mm.250641
XLOC_000670			Y	2.02207229955126	-0.108261904789841	0.0201647708236891	1.38861912433411	-0.0977639123102579	0.0922051006539418	NA	NA	NA	NA
XLOC_000672			N	0.238153504036013	0.120666766054149	0.0395151191206719	0.0655751951995544	0.205555906626826	0.16159533571512	NA	NA	NA	NA
XLOC_000674	Pm-Ppih	PMI_020330	Y	-0.993940389791399	0.0115400508657403	0.122202872238015	-1.14326245926122	0.202398139416387	0.555596988401305	NA	OX_Smed_1.0.21310	comp27563_c0_seq8	Mm.304080
XLOC_000675	Pm-Ptf1a	PMI_020331	N	0.443339955173592	-0.0528728364810033	0.710968534778842	-0.108534185540519	-0.322932005240197	-0.14080049648954	SPU_002677	OX_Smed_1.0.11522	NA	Mm.69647
XLOC_000680	Pm-Bmp1/TldL1	PMI_027228	Y	-0.408390192282566	0.815009629877793	1.7325980032751	-0.929754148271114	0.306420411855448	2.23837650214223	NA	NA	NA	NA
XLOC_000682			N	0.479203028812785	0.411402522482541	0.00452263101141982	-0.163758021072261	0.0744657507369743	-0.402538356819742	NA	NA	NA	NA
XLOC_000683	Pm-CycG	PMI_023360	N	-1.84895881732013	-0.368519304365382	0.334122262997513	-1.63055181134742	-0.499762373040744	1.15937162411701	SPU_009985	OX_Smed_1.0.04450	NA	Mm.3527
XLOC_000690			Y	0.285962561851085	1.15508872856558	1.66448850102204	-0.963413216274115	0.641195738393844	0.717076875743002	NA	NA	comp6635_c0_seq1	Mm.1402
XLOC_000695			N	0.360990921840343	-0.297131376151863	-0.0474783952470533	-0.0113138000740444	0.243404460117929	0.76052756260966	NA	NA	NA	NA
XLOC_000697	Pm-St8sia3	PMI_003409	N	0.839444888449917	0.197729390392489	-0.298737427846696	0.238823155041357	-0.0872109690096053	-0.288348888697223	NA	NA	NA	NA
XLOC_000698	Pm-Tbc1d15_1	PMI_003413	N	0.186684231289556	-0.151105409670243	-0.0909713630921742	0.222894255685629	-0.268876858516812	-0.496701950079863	SPU_019360	NA	comp7853_c0_seq1	NA
XLOC_000719			N	-0.378262885751059	-0.715536321034762	-0.460392107524955	0.53370530592136	-0.0192744105258972	0.0638960445797485	SPU_015698	OX_Smed_1.0.09959	NA	Mm.41868
XLOC_000720	Pm-Arfrp1	PMI_022732	N	-0.703990856675157	-0.0112738835541101	-0.0125687371788809	-0.0797255851342616	-0.132396710383796	0.20575671061518	SPU_006463	OX_Smed_1.0.12630	comp18921_c0_seq1	Mm.87720
XLOC_000721			N	-1.07376278100385	0.620516991855447	0.140458770163826	-0.336612612840472	0.27393658215909	0.353729542160454	NA	NA	NA	NA
XLOC_000723			N	0.0695443259549287	0.415417314299319	0.587176764736215	-0.394803719007879	-0.0930939759459185	0.506236833620586	NA	NA	NA	NA
XLOC_000725			N	0.2471537725412	0.617793031672327	0.907848851884984	0.176714136450958	0.188098977405472	0.678722195146406	NA	NA	NA	NA
XLOC_000729			N	-0.268242550609601	0.174653157809651	0.574690246605781	-0.615876633507526	0.0406262471214929	0.54484008000323	NA	NA	NA	NA
XLOC_000730			Y	-0.103934157009302	0.316225124732279	1.17308468562337	-0.18102160767794	-0.659562069990278	0.81815952165116	NA	NA	NA	NA
XLOC_000731	Pm-Atp1a3	PMI_021995	N	0.252059753781425	-0.138259970242372	-0.37882922737707	0.60002572116211	-0.00149816266140632	0.0424377029293959	SPU_025815	OX_Smed_1.0.02295 OX_Smed_1.0.04079 OX_Smed_1.0.05371 OX_Smed_1.0.10232 OX_Smed_1.0.15802 OX_Smed_1.0.18366 OX_Smed_1.0.18676 OX_Smed_1.0.23156	comp24321_c0_seq1	NA
XLOC_000732			N	0.192461039783374	-0.0272404503897894	-0.365551338948616	0.470808270793052	0.206913413567858	-0.184466670312269	NA	NA	NA	NA
XLOC_000734	Pm-Rnasek	PMI_029537	N	-0.0933138787759589	-0.263327746641951	-0.03394068370255	0.286676775803156	-0.0179342279219625	-0.0794876458039753	NA	NA	NA	Mm.29852
XLOC_000735			Y	-1.55739411028457	-1.21385417272489	-1.56095702650754	0.511563599250255	0.00490537478026398	-0.421963027870121	NA	NA	NA	NA
XLOC_000742			N	-0.392648995970107	-0.264574432712309	-0.0817636383334577	0.380675277406971	0.154705023260931	-0.114363929410016	NA	NA	NA	NA
XLOC_000743	Pm-Slc16	PMI_021755	N	0.382409106013779	0.212475681782762	-0.0361407166015333	0.33576403841414	0.32247504907376	-0.141011112372931	NA	NA	NA	NA
XLOC_000744	Pm-NiempC1	PMI_001491	Y	-4.43136331206631	-4.70507126736219	-5.66688699078952	1.12645646545345	0.273005327438321	-0.299453473662334	SPU_009669	NA	NA	NA
XLOC_000745	none	PMI_001495	N	-0.749093508261498	-0.377330844233028	-0.0379648761408382	-0.388990012987439	-0.041487217065121	0.160142528420939	NA	NA	NA	Mm.293510
XLOC_000746	Pm-Hyi	PMI_001497	N	-1.07288711292536	-0.458738093544546	-0.808339615638588	-0.290198519620757	-0.25725171083381	0.132678495287253	SPU_022845	NA	comp16640_c0_seq1	Mm.193212
XLOC_000747			Y	-1.59832778765886	-1.2926305398935	-1.22846629846564	0.812542562100268	0.290756087400152	0.00897092951218323	SPU_007831	NA	comp17963_c0_seq1	Mm.29069
XLOC_000748	Pm-Hypp_2944	PMI_001496	N	-0.372362395166072	-0.0392112912888912	-0.138873647506277	-0.0528776777739053	0.122802773468936	0.0713485904672942	SPU_028265	NA	comp17681_c0_seq1	NA
XLOC_000751	Pm-CdyL	PMI_001493	Y	-1.15916256218598	0.427381657103267	0.521844552203557	-1.77622542907131	0.55817706514298	1.28256809956929	NA	NA	NA	NA
XLOC_000753	Pm-Hypp_2944	PMI_001496	N	-0.756875756017396	-0.107930105808554	-0.421358669172328	-0.699617665360476	0.339042803112569	-0.0815083300054574	NA	NA	NA	NA
XLOC_000755	Pm-Hyi	PMI_001498	N	0.66778134001514	0.336142853301377	0.238816146972693	-0.0127559221700985	-0.155516637342255	-0.455426133981874	NA	NA	NA	NA
XLOC_000760	Pm-Uhrf1bp1L	PMI_026276	N	-0.018020739369729	-0.130630369440005	-0.0802030687746688	0.327814176663052	0.0245846213620602	0.105332812902031	SPU_005005	NA	NA	NA
XLOC_000761	Pm-Vps41h	PMI_006582	N	0.0318696416507716	-0.00308115085196078	-0.0177841286281998	-0.117186120966818	0.0197466167425808	0.226617424340382	SPU_026978	OX_Smed_1.0.05161	comp26658_c0_seq2	Mm.27389
XLOC_000762	Pm-Rif1	PMI_006584	N	-0.0829491965470525	-0.488669636181841	-0.797318668714713	-0.508602900275205	0.0984543333537092	0.715810933763209	SPU_025047	NA	NA	NA
XLOC_000764			Y	2.20521692456339	0.359389312202015	0.190020245164412	1.58513928167173	-0.481420488342964	-1.05409396885009	SPU_000042	OX_Smed_1.0.17356	NA	NA
XLOC_000765	Pm-Vps41h	PMI_006582	Y	2.20579836779066	0.376175514051932	0.393334505733568	1.44996074974698	-0.142694804178662	-0.758460363226053	NA	NA	NA	NA
XLOC_000767			N	0.340231873037564	0.394163320275966	0.333886722369387	-0.00924060163414653	0.253402734582355	0.283488864935059	NA	NA	NA	NA
XLOC_000768	none	PMI_028171	N	0.019503746330856	-0.251114292044439	-0.366511142093749	0.299385128098839	-0.0593026773381383	-0.470647608678675	NA	NA	NA	NA
XLOC_000769			N	0.509540764673954	-0.103774134984291	-0.159863458139507	0.333190501489975	0.22365911346882	-0.471193562638292	NA	NA	NA	NA
XLOC_000776	Pm-Pdia4	PMI_015227	N	-0.48995334228017	-0.537342072951255	-0.24586375359903	0.430229234314136	0.2153487398682	0.154105959886449	SPU_025772	OX_Smed_1.0.03783	comp28119_c0_seq1	Mm.16660
XLOC_000777	Pm-Rhogdi	PMI_015228	N	-0.0933356806029457	0.0651041237650599	-0.415947105500181	-0.176128879379351	0.293296316655134	0.115589667439064	NA	NA	NA	NA
XLOC_000778			N	-0.110754390293367	0.206573541026241	-0.426258131810641	-0.311443272504799	0.510397070073397	0.100264210873207	NA	NA	NA	NA
XLOC_000779			N	0.566145524324736	-0.00934497005410616	0.334009189757035	-0.143174905156826	-0.347935569649213	-0.521954499091772	NA	NA	NA	NA
XLOC_000781			N	0.511787203590424	0.020739832910572	0.262800753100333	-0.0477220854386954	-0.526561066436562	-0.230988413693696	NA	NA	NA	NA
XLOC_000783	Pm-Reeler/Egf/Cub	PMI_020129	Y	1.57233680859373	0.213724048372194	0.013400412292066	0.903301345451888	-0.507134794802124	-0.495286212256024	NA	NA	NA	NA
XLOC_000787	Pm-Rpp38	PMI_012254	Y	-1.39596966593168	-0.0323401467565738	0.0317586464639075	-0.694490298381636	0.570766304616869	1.22269155184943	SPU_018146	NA	NA	Mm.293948
XLOC_000788	Pm-Hypp_2371	PMI_012255	N	-0.238995852609847	-0.354410803394391	-0.298477590413255	0.313557315469174	0.247528018660187	0.0271787514186986	NA	NA	NA	NA
XLOC_000790	Pm-Rnf160	PMI_027219	N	-0.430276321703274	0.248947213624689	0.206778392960139	-0.324750839248457	0.175886478881369	-0.0316141969702394	SPU_010315 SPU_017472	OX_Smed_1.0.02090	NA	NA
XLOC_000795	none	PMI_027689	N	-0.93883399760884	-0.182173898657204	-0.57998544432656	-0.74548433708535	-0.138225742293437	-0.448220667946465	SPU_027355	OX_Smed_1.0.16222	NA	NA
XLOC_000798	Pm-Srcr18|Pm-Srcr28	PMI_014921|PMI_014922	Y	1.52015633548295	1.23975619893268	0.409283982490636	-1.95278062035206	-3.13311962259743	-3.41274768582395	NA	NA	NA	NA
XLOC_000805			N	0.612621542163423	0.339714045222416	0.517409116290862	0.494720636318131	0.220354616472839	-0.320145215391395	NA	NA	NA	NA
XLOC_000806	Pm-Slc28a3_1	PMI_019345	Y	1.31326695878449	-0.0841482534444628	-0.193679930783895	0.986484106313004	0.107109542024008	-0.173266774074182	SPU_015966	NA	NA	NA
XLOC_000814	Pm-Btub1	PMI_028469	N	0.764428630403477	0.965362713934546	0.208234353038284	-0.621214697244412	-0.0740564815602214	-0.0428732872157681	NA	NA	NA	NA
XLOC_000815	Pm-AtripL	PMI_017930	N	0.156164400296475	-0.212769496038975	0.0450811452657998	0.0109515188827752	-0.334739866258321	0.413069761775855	SPU_001335	NA	NA	Mm.100622
XLOC_000816			N	0.221787714427197	0.529654081123481	0.130385872769165	-0.277164026139726	-0.194082013361477	-0.29548326158932	NA	NA	NA	NA
XLOC_000817	none	PMI_017929	N	-0.463106783113528	0.193264351050483	0.0441238774127071	-0.178980176496807	0.332638513152735	0.253138123935225	SPU_002106	NA	NA	Mm.30084
XLOC_000818			N	-0.449533408117972	0.320988821290091	0.0783819874029441	-0.836272783702572	-0.68151188375894	-0.0599969368042856	NA	NA	NA	NA
XLOC_000819			N	0.236806755648661	0.419493811110019	0.317790873761675	-0.330878756237919	-0.2462444356173	0.0954411966758454	NA	NA	NA	NA
XLOC_000820	none	PMI_017929	N	-0.23731439899813	0.198385007140662	0.00413057945512783	-0.377957671031029	0.464005612988635	0.101655619728035	NA	NA	NA	NA
XLOC_000821			Y	-1.17717229814371	-0.171214558722501	0.177022405172384	-0.819555079189815	0.197939540861042	1.08693955334127	NA	NA	NA	NA
XLOC_000824	Pm-Kiaa0664L	PMI_016637	N	0.0387567565803063	0.0798525797695619	-0.457875119060461	0.401454523112552	0.547209244519858	0.33078044308864	SPU_003873	OX_Smed_1.0.14607	comp26511_c0_seq1	Mm.214574 NA
XLOC_000825			Y	-0.0350813642933172	-0.0401554541529968	0.494045222075536	-1.01312162411544	-0.577784938399976	0.302263019780231	NA	NA	NA	NA
XLOC_000827			N	-0.318726948062172	-0.399860859701642	0.35019432331147	0.0768701816665465	0.0745405609921415	0.565085622923687	NA	NA	NA	NA
XLOC_000832	Pm-Cyp4L3	PMI_025588	Y	-0.337734109830425	0.268364647023981	-5.06318485531149	-0.419735206998063	0.099787526845691	0.492655269244326	NA	NA	NA	NA
XLOC_000836			Y	-1.46198557284496	-0.244473987510364	0.210794987708513	-1.1470849732177	-0.204316324659148	0.522296208853426	SPU_023074	NA	NA	Mm.349800
XLOC_000837	Pm-Hsd11b1	PMI_020024	Y	-1.63789258041842	-0.407794421806904	0.0865758771198646	-0.0209773255013644	0.212456906628088	0.73260475193123	SPU_016271	NA	NA	NA
XLOC_000839	Pm-Hsd11b1	PMI_020023	Y	-1.29589743833147	-0.198457099980274	0.350072257694017	-1.36785372779981	0.149368229195708	0.477184562103707	NA	NA	NA	NA
XLOC_000840			N	0.209440588490323	-0.200683640203654	-0.510513035203297	0.23578463999129	-0.340659900295468	0.0971997726599722	SPU_004296	NA	NA	NA
XLOC_000841	Pm-Pde2a	PMI_004323	N	0.174379143824044	-0.151744293747898	-0.102204818956221	0.0133241876331558	-0.277804422406676	0.31990893265727	SPU_027677	NA	NA	NA
XLOC_000842	Pm-CycA	PMI_004325	Y	-1.02971228944389	0.0881651964589457	0.696340943158955	-1.55025731839776	-0.0360613000852353	2.23836738791875	SPU_003528	NA	comp8660_c0_seq1	Mm.4189
XLOC_000843			N	0.539129966285092	-0.117761032061912	-0.145819301302126	0.435322338376432	-0.153463562927138	-0.356735378267791	NA	NA	NA	NA
XLOC_000845	Pm-Cep120	PMI_004327	N	-0.539832328644481	-0.140856110098141	0.0750173131356832	-0.579445201202925	-0.0791993074810838	0.699148206314594	NA	NA	comp21019_c0_seq2	Mm.193678
XLOC_000847	Pm-Ck1g	PMI_004326	N	0.744029805595384	0.229939063020476	0.192797243435385	0.602116277873175	-0.11852942435824	-0.00474115996063455	SPU_007973	OX_Smed_1.0.06944	comp17713_c0_seq2	NA
XLOC_000848			N	0.254705577833603	0.0722040067486888	-0.0987459663492718	0.114873961598278	0.153640542926606	0.122713956214513	NA	NA	NA	NA
XLOC_000850			N	0.829054200811603	0.177723690761141	0.746385366399833	0.243350407480426	0.01991043525907	0.0869080129252642	NA	NA	NA	NA
XLOC_000855	Pm-Pde5_1|Pm-Pdella	PMI_011926|PMI_011927	N	-0.0106629787055626	-0.268756913236632	-0.138376180315775	0.0943078887518178	-0.297363404248714	0.114446069573183	SPU_027490	OX_Smed_1.0.20386	comp23823_c0_seq3	NA
XLOC_000856	Pm-Hp_Loc81556L	PMI_011925	Y	-1.59351632649224	-0.449222139700065	0.159612685865689	-1.04638771996809	0.101245044761096	0.292840665209029	SPU_013171	NA	comp16189_c0_seq1	Mm.272616
XLOC_000857	Pm-Vwa9	PMI_011924	Y	-1.69456570005203	-0.149938948015885	-0.303078014395214	-0.921353291674494	0.138276445423206	-0.087407903350602	NA	NA	NA	NA
XLOC_000862	Pm-Pdella	PMI_011927	N	-0.460608033482784	-0.361681488833167	-0.202773854375064	-0.135511169068923	-0.431719054567995	0.135763917171156	NA	NA	NA	NA
XLOC_000863	Pm-Pgls	PMI_028351	N	-0.219607178084877	-0.296820987630187	-0.0668949270596857	-0.225981243462545	0.185981296275003	-0.152225065410524	NA	NA	comp23767_c0_seq1	Mm.282284
XLOC_000865	Pm-KnkL	PMI_015155	Y	1.61366087735024	-0.152038009471578	-0.334796776085536	0.943627839281416	-0.498939160937132	-1.90462143709622	NA	NA	NA	NA
XLOC_000866	Pm-Ptcd3	PMI_015154	N	-0.394495498696222	0.408181094835805	-0.164494523063106	-0.286255620110124	0.291893920900494	0.125896806503828	NA	NA	NA	NA
XLOC_000870	Pm-Hsp90L	PMI_019282	N	0.487521272777778	0.539613221838541	0.0133394548246276	-0.245789110289205	0.701776244989941	0.195144912848981	SPU_020322	OX_Smed_1.0.11798 OX_Smed_1.0.19392	comp16810_c1_seq1	NA
XLOC_000873			Y	-1.27831037969237	-0.143628154917336	0.178882215573447	-0.941094166623146	-0.407281856747599	0.955608834858896	NA	NA	NA	NA
XLOC_000875	Pm-Csrnp2	PMI_027276	N	0.326130593676276	0.130687952283894	-0.00488899418958521	0.0290762575104802	-0.348879997467016	0.124924759763253	SPU_014613 SPU_025496	OX_Smed_1.0.13093	NA	Mm.294969
XLOC_000882	Pm-Pecr	PMI_020157	Y	-1.36141706103996	-0.111957661424022	0.160619069973088	-0.691261615386114	0.137190862086372	0.104109276711769	NA	NA	NA	Mm.281738
XLOC_000884	Pm-Hypp_881|Pm-Rrn3	PMI_018266|PMI_018267	Y	-1.04125682464568	0.0940929959334616	0.150748933534471	-1.07762747964136	0.178006399758441	0.357255667348088	SPU_017539	NA	NA	NA
XLOC_000886			Y	0.599952308266697	-0.0706644840991421	-0.251738176445286	0.0683134517512624	-0.393911597396148	-1.04339284113209	NA	NA	NA	NA
XLOC_000887	Pm-Cdr2	PMI_018395	N	-0.480307872990133	-0.490522100168337	-0.352433320934397	0.71827476697776	0.173496356090302	0.115434362963225	SPU_015395	NA	NA	Mm.1640
XLOC_000888	none	PMI_018394	N	-0.0130936711758568	0.133648319187702	0.272444977937887	-0.161854072306921	-0.104973783626807	0.227389357364679	SPU_020923	NA	NA	Mm.189351
XLOC_000889	Pm-Clcn7	PMI_018396	N	0.738344964894939	0.0409015335288065	0.636694240644036	0.700103471570743	-0.42888427326873	0.0410653948585194	NA	OX_Smed_1.0.05379	comp25253_c0_seq1	Mm.270587
XLOC_000890	Pm-Cdr2	PMI_018395	N	0.150726913287807	-0.359511946366277	0.302550422777749	0.348981197907488	0.341884872045219	0.268781969284271	NA	NA	NA	NA
XLOC_000895			N	0.471133707242327	0.0131254633257891	0.342814491015595	0.286138352155417	0.062407777653539	-0.123327475418952	NA	NA	NA	NA
XLOC_000896			N	0.503494796518457	-0.249721718502894	0.182196580306708	0.408033289463141	-0.280097352355204	-0.116258202012723	NA	NA	NA	NA
XLOC_000901			Y	0.851244438415801	4.17788142123079	-1.92857538857064	0.046598790891331	2.88686887175722	-4.20661559444308	NA	OX_Smed_1.0.21973	NA	Mm.42226
XLOC_000903	Pm-My10f	PMI_018942	N	0.828323255581835	0.158422480794293	0.469732802873276	0.0337727279871018	-0.435850465136376	0.152957818746474	NA	OX_Smed_1.0.05775	comp23978_c0_seq1	NA
XLOC_000904	Pm-Svopl	PMI_018940	N	-0.796911957207406	-0.755998874357096	-0.491414251043907	0.147043218226064	0.198043030317585	0.513754044093391	NA	NA	NA	NA
XLOC_000905	Pm-Clec19a	PMI_018941	Y	-0.146485831321199	1.89470873685944	-0.987228268290189	-0.40302130410016	2.29717313637381	-1.43384341105199	NA	NA	NA	NA
XLOC_000914	Pm-Ndusf8	PMI_017201	Y	-1.09276128499132	-0.100350521790597	-0.0959754867308913	-0.291673979617439	0.168009674446009	0.224399985233951	NA	OX_Smed_1.0.08212	NA	Mm.44227
XLOC_000915			Y	-0.218667534582433	0.298975075140969	-0.123804260733414	1.25930003193725	1.30590752100801	0.0939091808049604	NA	NA	NA	NA
XLOC_000916	none	PMI_007408	Y	-1.60272596354816	0.213249573201213	0.0420704466452702	-0.610499066387197	0.622141927728815	0.524238188754785	SPU_006766	NA	NA	Mm.41489
XLOC_000917			Y	-1.5778583755387	0.0834641058159954	-0.0750469576440011	-1.29484612569753	0.0320324907625902	0.760133184279596	NA	NA	NA	NA
XLOC_000918			Y	-0.357223974156465	0.0670273619482369	0.122802786817383	0.394465723287117	1.12929567727998	1.13478496710833	SPU_020214	OX_Smed_1.0.10989	comp23543_c0_seq1	Mm.24591
XLOC_000921	Pm-Pkx1	PMI_015174	N	-0.0633138178200165	0.497674157386052	0.270856094837113	-0.285953189205691	0.138765020781442	0.334910543288021	SPU_020398	NA	NA	NA
XLOC_000923	Pm-Mfsd1	PMI_015176	N	-0.377388805182891	-0.150719570952939	0.211973102255274	-0.084346823281053	0.0641150894885686	0.0656076304193617	NA	NA	NA	NA
XLOC_000926			Y	0.151005548541109	0.226594297193266	-1.52456600553594	-0.354757442213238	-0.0159374179760383	-0.0941134837545371	NA	NA	NA	NA
XLOC_000927			N	0.433883155058108	-0.0471920438354378	-1.13029794538536	0.121528275586477	-0.536242076097735	-0.528171507170301	NA	NA	NA	NA
XLOC_000928			Y	0.594164827060963	0.153764484696951	-1.67203910924361	0.801215979221475	0.0370576633338619	-0.565140186526859	NA	NA	NA	NA
XLOC_000929			N	0.224664798866729	-0.201616414683382	-0.0788286342453687	0.00585351794002901	-0.135597181095829	-0.198628280458763	NA	NA	comp11048_c0_seq1	Mm.22670
XLOC_000933			N	0.500285981812291	0.0077039498465662	-0.0911774827082579	0.537012089143743	-0.279692876139887	-0.115037242027243	NA	NA	NA	NA
XLOC_000935	Pm-Bbox1_3	PMI_026393	Y	-1.3782606861447	-1.86555443104518	-4.40914090200163	0.686477675647388	-0.0697861211752091	-0.425390664353342	NA	NA	NA	NA
XLOC_000936			N	0.176844212853207	0.319550001463324	-0.00872540129047249	-0.171707003748356	0.420931838919857	0.0593004602395972	NA	NA	NA	NA
XLOC_000938			N	0.13388077435899	0.310155383358854	-0.0554797475817022	-0.234481648381437	0.581215422398427	0.239221350764586	NA	NA	NA	NA
XLOC_000941			Y	-3.96606155261765	-4.09780324218891	-5.43203836050872	0.968467407360656	0.493376148269391	-0.207941060426831	NA	NA	NA	NA
XLOC_000945	Pm-Mst	PMI_022603	N	0.849083795330779	-0.0580759192963626	-0.129112355416392	0.762966364181483	-0.291159080183487	-0.334350543135073	SPU_003403	OX_Smed_1.0.20267	comp18519_c0_seq1	Mm.262330
XLOC_000946			Y	-0.143749392122103	0.67636993667318	1.06261412869456	-0.574321454446209	-0.566347613103944	-0.411593419698336	NA	NA	NA	NA
XLOC_000947	Pm-Hypp_208	PMI_022536	N	0.505179743956972	-0.371329094782795	0.391256365323934	0.118122283724521	-0.477268297828827	0.686680513116086	SPU_015378	NA	NA	NA
XLOC_000948			N	0.140664735698199	-0.0461942655599762	0.751434029941392	-0.330564801680367	-0.40859288351984	0.720046807856406	NA	NA	NA	NA
XLOC_000960	Pm-Pap2dL	PMI_010145	N	0.0746121607482159	0.0204966933264376	0.274834672513596	-0.805489550743083	-0.523497313137628	-0.0828018563301174	NA	OX_Smed_1.0.02595	NA	NA
XLOC_000961	Pm-Atp6v0b	PMI_010146	N	-0.339542784033045	-0.520110553284715	-0.178414408720278	0.391787769686817	-0.215190277820403	-0.127536464928903	SPU_016993	OX_Smed_1.0.22465	comp18179_c0_seq1	Mm.207052
XLOC_000962	Pm-Ttll7	PMI_010147	N	0.203479845061869	0.237237246671201	-0.0213664967570424	-0.331115828847375	-0.395769932599911	-0.803273138213111	NA	NA	NA	Mm.187793 NA
XLOC_000964	Pm-Pigb	PMI_020719	N	-0.282706214085209	-0.322226771827021	-0.30101520427545	-0.115660585330333	-0.0535441753106282	-0.0750938452839305	NA	OX_Smed_1.0.01149	comp20386_c0_seq1	Mm.139905
XLOC_000967			N	-0.288518162759676	-0.0860181898911248	0.0419295378536613	0.198412484441032	-0.152781505916904	0.441574290937718	NA	NA	NA	Mm.17166
XLOC_000969			Y	-0.867132672090634	-2.14009884036855	-1.83134149063854	0.656995833663337	-0.303003614010769	0.213453711911895	NA	NA	NA	NA
XLOC_000971			Y	1.107010637878	0.273507493593044	0.0138136168518236	0.406319859495942	-0.29111407434897	-0.429172287153503	NA	NA	NA	NA
XLOC_000972	Pm-Rnf38	PMI_001532	Y	2.15356991363403	-0.0433646768863801	0.0308995543970271	1.4340257710944	-0.208020986414843	0.254097002022807	NA	NA	NA	NA
XLOC_000973	Pm-Nt5c2	PMI_001533	Y	-1.0199842989584	-0.0396130681044262	0.381924628766642	0.158948194379441	0.346267205136112	1.15214550865663	SPU_004310	OX_Smed_1.0.16544	comp21357_c0_seq2	Mm.40965
XLOC_000975	Pm-Pkhd1l1	PMI_001537	Y	1.287386117574	0.118659767973803	0.151047809009356	0.613240542638803	-0.385577385257931	-0.356892379946477	SPU_015359	NA	comp28051_c0_seq1	Mm.211494 NA
XLOC_000977			Y	-1.27950478307191	0.236755633752348	-0.0349231101129324	-0.187250779385395	0.522096326960189	0.669464897361927	NA	NA	NA	NA
XLOC_000978	Pm-Ush1gL	PMI_028069	N	0.596359885765013	-0.0600899709000941	0.291082613883496	-0.291771969224214	-0.514739882198706	0.00087256591853831	NA	NA	NA	NA
XLOC_000979	Pm-Ush1gL	PMI_028069	Y	-3.6555453318511	-2.32567350780662	-3.998037396707	0.0948276567651717	0.38705464050638	0.398747067334405	SPU_021271	NA	NA	Mm.451539
XLOC_000980	Pm-Ush1gL	PMI_028069	N	0.553155996310373	0.475692918160245	0.233069817959224	-0.205416064613823	-0.0662811705280261	-0.372654764925251	NA	NA	NA	NA
XLOC_000981			N	0.380964727222787	0.353900294363877	0.207205512880266	-0.368515553219844	-0.0800926057216079	0.0384081785062548	NA	NA	NA	NA
XLOC_000982	Pm-Coro2b	PMI_024167	N	-0.0613425659521513	-0.374617614459346	-0.561574973693347	0.287024867292933	0.0250709008099651	-0.185021718730549	NA	OX_Smed_1.0.03551 OX_Smed_1.0.19952	comp21794_c0_seq1	Mm.416311
XLOC_000983	Pm-Dycl	PMI_022705	N	0.31295324382556	-0.518153995978534	-0.671064591640912	0.857818933507379	-0.0407626573980092	0.516280114195088	NA	NA	NA	NA
XLOC_000985			N	0.399737985030754	0.0246621702131655	0.218302964532448	-0.216134213390683	0.672806999298036	0.69266387042716	NA	NA	NA	NA
XLOC_000986	Pm-Dnah5-2	PMI_013796	N	0.884810934816394	0.265518892640574	0.0582756058123737	0.487505125432286	-0.611333969762001	-0.316231713246104	NA	OX_Smed_1.0.03776 OX_Smed_1.0.03777 OX_Smed_1.0.05992 OX_Smed_1.0.09417 OX_Smed_1.0.16872	NA	NA
XLOC_000989			N	0.66314587922685	0.450185492644568	-0.0358895866479063	0.24771258125054	0.0837554939374356	-0.511507115290184	NA	NA	NA	NA
XLOC_000990			N	-0.939362132205158	-0.26212348639143	0.166420695317805	-0.266686277311819	-0.0946254077471586	0.300637461367649	NA	NA	NA	NA
XLOC_000992	Pm-Rad51	PMI_012096	Y	0.282260957721251	-0.203183875731047	0.630184756574993	-0.113360883453348	-0.12461640464442	1.91621193279393	SPU_009590	OX_Smed_1.0.17212	comp8906_c0_seq1	Mm.330492
XLOC_000993	none	PMI_012099	N	0.371192363030425	0.08782768335938	0.165361517098894	0.0874720020133843	0.108825056374389	0.160112769590272	NA	OX_Smed_1.0.20915	NA	NA
XLOC_000994	Pm-Zfyve19|Pm-Zfyve19	PMI_012097|PMI_012098	N	-0.188711585518554	0.0325483547826929	-0.157014139404378	-0.494295874734021	0.0676730489017166	0.0901423696872056	NA	OX_Smed_1.0.12790	comp12789_c0_seq2	NA
XLOC_000995	none	PMI_012099	N	-0.0855676979009037	-0.0595152926050514	-0.0332698381021283	-0.282529842679017	-0.0823643827990824	-0.278444615891052	NA	NA	NA	NA
XLOC_000996	Pm-CbpdDL_2|Pm-CbpdDL_2	PMI_008998|PMI_009002	Y	-1.38207970026531	-3.28567363704761	-2.73447252862851	1.07272357099885	0.313271818784962	0.496538441604564	SPU_023660	NA	NA	NA
XLOC_000997	Pm-Cacna2dx	PMI_009003	Y	-0.193302159353904	0.419864751864466	0.18117814453646	-1.20227839451812	-0.183470652156807	-0.0462014394156063	NA	OX_Smed_1.0.20585	NA	NA
XLOC_001000	Pm-Ankrd27-2	PMI_017796	N	0.15909997606609	-0.429997668472486	-0.300438208596675	0.522686920426937	-0.18742998327326	-0.242465252780781	SPU_024142	OX_Smed_1.0.10285	comp23931_c0_seq1	Mm.272620
XLOC_001001			Y	-3.91581904892907	-4.35958862562259	-5.63379648662732	0.969973106693588	0.454210069392488	-0.136219269619373	NA	NA	NA	NA
XLOC_001003	Pm-GtpbpL3(nucleolar)	PMI_018444	Y	-0.948857134170798	0.183187082877433	0.182645545317232	-0.529155734549291	0.721447136133012	1.00112926552685	NA	NA	NA	NA
XLOC_001004			Y	1.61699557429199	2.08278283427859	3.26143641411428	-2.13394752959334	0.953472053122893	1.74763214605495	NA	NA	NA	NA
XLOC_001007			N	0.126430031071011	0.395371249482084	0.379963089727287	-0.53850677568351	-0.615788310592727	-0.914788157589586	SPU_007767	OX_Smed_1.0.14566	comp17103_c0_seq1	NA
XLOC_001008	none	PMI_024396	N	-0.544619885810896	-0.227858061165888	-0.00475845558967165	0.0463952105858226	-0.0288812478926253	-0.213363897409723	SPU_019489	OX_Smed_1.0.12276	comp21993_c0_seq1	Mm.290884
XLOC_001010			N	-0.797249214583038	-0.177742006102397	-0.0192194988308592	-0.553553485137943	0.433454213342049	0.19604988239745	NA	NA	NA	NA
XLOC_001013			Y	-2.52596125499575	-2.46855041874098	-4.89418830718683	1.07791030808619	0.109212994513551	-1.04470711987343	NA	NA	NA	NA
XLOC_001017	Pm-Sfrs10	PMI_011089	N	0.193228418293979	0.221086137459183	-0.0781309397939656	-0.00191774541389371	0.034271710021263	0.0729948958075089	SPU_011134	NA	NA	NA
XLOC_001018	Pm-Lcmt2	PMI_011091	N	-0.823189410281616	-0.0596300565227404	0.0571296763139092	-0.465529809893089	-0.13396313412344	-0.0144983098763158	SPU_005361	OX_Smed_1.0.10965	comp19546_c0_seq1	Mm.219449
XLOC_001020	none	PMI_011092	Y	2.34508250771745	0.564624824101544	-0.0241041161278265	1.56008282616428	0.300589275612326	-1.32736100264666	SPU_017704	NA	NA	NA
XLOC_001022	Pm-Lrp1L_2	PMI_017227	N	0.643548147467868	0.396808206255957	-0.343739437504896	0.632799121308829	0.59912313418659	-0.167823747465789	NA	NA	NA	NA
XLOC_001023	Pm-Rrp9	PMI_017228	Y	-1.86876015233374	0.0386910831740839	0.191668533027575	-0.861805081160052	0.429610964957269	0.777471488118989	SPU_006668	NA	NA	Mm.239997
XLOC_001025			N	0.729793740497735	0.675055466515	-0.080096281871331	0.241090298501582	0.289591399961966	0.229632665985499	NA	NA	NA	NA
XLOC_001027			N	0.541313518513286	0.195355721216821	-0.165116681473753	-0.085126146481662	-0.155221655609877	-0.150278620237478	NA	NA	NA	NA
XLOC_001029			N	0.774372185806146	0.0945468136565954	0.0661891597077533	0.0180593793135867	-0.0249953841704767	0.0598856205499151	NA	NA	NA	NA
XLOC_001031			N	0.480513912604231	0.195740423719123	0.0584498164786118	0.135663895907313	0.0141571903511335	0.0312294470586379	NA	NA	NA	NA
XLOC_001033			Y	-1.38949258151041	0.274991558919031	-0.0284695419779553	-2.12072614986878	-0.169902863426575	-0.0979758960995533	NA	NA	NA	NA
XLOC_001037	none	PMI_022930	N	0.14103960330031	0.112898259740456	0.252107683314265	-0.00178575363696491	-0.457470266175773	-0.192283082187148	SPU_001279	NA	NA	NA
XLOC_001041	Pm-Ttl1	PMI_021691	N	-0.419969906884548	0.203150262569659	-0.0235591202072124	-0.87421980613513	-0.391147174093205	-0.848744753258199	NA	NA	NA	NA
XLOC_001045			Y	-1.28932868631195	-0.572844849111425	0.0638790282080509	0.00688061070484189	0.144126272401626	0.252017575602288	NA	NA	NA	NA
XLOC_001046	Pm-C2orf29	PMI_017196	N	-0.972222989984549	0.0250439013051566	0.0434119170623507	-0.669479726135165	0.236476973012541	0.18888249420051	SPU_023275	OX_Smed_1.0.23036	comp22036_c0_seq1	Mm.259421
XLOC_001051	Pm-Lim2	PMI_023247	N	-0.251091385072416	0.0541455928502278	-0.0489630655162507	-0.275225226670017	-0.0319230188974693	-0.0204589646006624	SPU_014226	OX_Smed_1.0.03887	comp18616_c0_seq1	Mm.402697
XLOC_001056	none	PMI_024918	N	-0.17928119561408	0.0694926778642375	-0.036148548774098	-0.163663903672	0.261018267394355	-0.196083537603791	SPU_010852	OX_Smed_1.0.01452	comp27660_c0_seq1	Mm.294821
XLOC_001058	none	PMI_024918	N	0.691797888505684	-0.112266666948577	0.00683743657412299	0.830433338090519	0.358049280671008	0.554812261283828	SPU_006560 SPU_019910	NA	NA	NA
XLOC_001059	Pm-Slc7_2	PMI_022463	N	-1.83387292057757	-0.650527763573577	-1.2867012123582	0.128969555766339	0.399815596412117	1.45343353573828	NA	NA	NA	NA
XLOC_001064			N	0.380566775556107	0.594505685228769	-0.468081701863754	-0.261983907565957	0.684324267428086	-0.627952326460009	NA	NA	NA	NA
XLOC_001079			N	0.331943134177422	0.177107352421135	-0.0836440442133045	-0.0170053639836427	0.114830842822541	-0.271201033617686	NA	NA	NA	NA
XLOC_001083	Pm-Cys_rich_fgfr	PMI_019569	N	0.337667158864584	0.303396587602933	0.225169869654964	-0.113337808143995	0.0010532986650379	0.174101875363069	SPU_019782	NA	NA	NA
XLOC_001084	Pm-Cys_rich_fgfr	PMI_019569	N	-0.0908766195192875	0.0258497156169188	0.0634230452134962	-0.287953548258145	-0.184881287038896	0.26124321184149	NA	NA	NA	NA
XLOC_001085			N	0.181407292387744	0.10763423059812	0.252352908200557	0.506349366873235	-0.0151358945944199	-0.0625242255727032	NA	NA	NA	NA
XLOC_001086			N	0.177740884996297	0.348893870059816	0.214549005875619	-0.179832627510749	0.18643533948786	-0.0449745577809104	NA	NA	NA	NA
XLOC_001087			Y	1.16014666747307	0.167277073384833	-0.0505187533253595	0.593285214826562	-0.1858203281386	-0.0708921587021398	NA	NA	NA	NA
XLOC_001088			N	-0.100301278337975	0.274460323856106	-0.154915620085546	-0.240852621358869	0.249533699440489	-0.226260714234955	NA	NA	NA	NA
XLOC_001089	Pm-Golph3	PMI_028035	N	0.00366523338544604	0.164161487679106	-0.109792267278668	-0.072237289487068	0.157394667980415	-0.0319348576218074	NA	NA	NA	NA
XLOC_001090			N	1.05918531151492	0.259964447435512	-0.0391487754811632	0.384628140515026	-0.139404685211103	-0.26092002488664	NA	NA	NA	NA
XLOC_001092			N	0.791091761648549	0.0562313598217064	0.178843809977485	0.314222238790338	-0.0537453157129291	0.0130901480552709	NA	NA	NA	NA
XLOC_001097	Pm-Cept1	PMI_029491	N	-0.483209309939997	-0.0147250961975674	-0.0378657600146773	0.172354952545149	0.091313475079886	0.0817043876086014	NA	NA	NA	NA
XLOC_001100			N	-0.248825117808115	0.303574770173939	0.755734298357887	-0.713527527582607	0.100196363456505	0.340359887687932	NA	NA	NA	NA
XLOC_001105	none	PMI_009887	N	-0.403489468336426	-0.11944736173012	-0.0894172011209745	-0.310209655921151	0.112465565457403	0.204114900816622	NA	NA	NA	NA
XLOC_001106	Pm-Smad2/3	PMI_009890	N	0.268339542540961	0.0041910004960357	-0.0289005444555201	0.143353447249163	-0.282700842885846	-0.293440357154391	SPU_017642	OX_Smed_1.0.20801	comp10710_c0_seq1	NA
XLOC_001107	Pm-Smad2/3	PMI_009891	N	0.0145652055396492	0.316217705964124	-0.462441762104311	-0.236616991431504	-0.305542980266042	-0.55265064164643	NA	NA	NA	NA
XLOC_001109	Pm-Fbxw7_1	PMI_009892	N	-0.240287447610715	0.197845388281502	-0.0922827974155751	-0.335507505592739	0.0866707871678496	-0.0987680087201196	SPU_025190	NA	NA	NA
XLOC_001111	Pm-Smad2/3	PMI_009890	N	0.23955297833708	0.161785507721215	-0.00610828692994291	0.00493468550801858	-0.0096621241252173	-0.215781381892892	NA	NA	NA	NA
XLOC_001116	none	PMI_011093	N	0.541750147116968	0.0325366464310018	-0.161031384806798	0.450396698711387	-0.356953563208314	-0.14967645736986	NA	NA	NA	NA
XLOC_001117	Pm-Hypp_2678	PMI_011095	N	-0.846197754844557	0.104449288407383	0.136718199836355	-0.647682980581813	0.706321834802827	0.916638041372419	NA	NA	NA	NA
XLOC_001119	none	PMI_011093	N	0.111261692791557	-0.0202432883302706	0.196818642175827	0.156960210738963	-0.11550557503485	-0.0805264684249763	NA	NA	NA	NA
XLOC_001128	Pm-Map1a/1B_Lc3L2	PMI_015225	N	0.443847506498303	0.0956865890636	0.0385149311971053	0.0916953566926622	-0.017745388846654	0.0994570165046303	NA	NA	NA	NA
XLOC_001129	Pm-Talpid3	PMI_015226	N	0.534480617805906	0.276528051181356	0.0614338903562675	-0.0335335870273698	0.0058719756801839	0.287877121896152	SPU_008953	NA	NA	Mm.87290
XLOC_001130	Pm-Talpid3	PMI_015226	N	0.687606034853987	0.401884027314797	-0.288586258261681	-0.0214073638370424	0.183240909352446	-0.0222618975765444	NA	NA	NA	NA
XLOC_001131			N	0.477410919511052	-0.141382622268581	-0.196124369187611	0.582449710946222	-0.167500153693699	-0.184794848169647	SPU_003682	NA	NA	NA
XLOC_001132			N	-1.45628848672267	-2.19253577232593	-0.187445331667552	1.45172861414084	2.01455648120756	0.879122267744905	NA	NA	NA	NA
XLOC_001134			N	0.757382990736174	-0.357250992816047	-0.51245467040552	0.78715144693112	-0.241705333761712	-0.643814754969202	NA	NA	NA	NA
XLOC_001135	Pm-Hypp_51	PMI_024112	N	-0.34215594707351	-0.00362239708426006	-0.182100698741048	-0.295115281565206	-0.752903538202002	-0.636734187266056	NA	NA	comp26724_c0_seq2	NA
XLOC_001141			N	0.366445259025148	-0.101233804211528	0.0419824423152931	0.565924243114081	-0.0350404665610487	0.250357186353321	NA	NA	NA	NA
XLOC_001147			N	-0.944593173199821	-0.372569150563746	-0.0592333789801164	-0.318115431444622	0.253761105054228	0.358869039001756	NA	NA	NA	NA
XLOC_001153	Pm-CalsynteninL1	PMI_018763	N	0.850671452545336	0.406725853460671	0.414963431462733	0.473076559804696	0.0652218982779282	0.32776980053386	SPU_017893 SPU_019701	NA	comp19745_c0_seq1	Mm.233031
XLOC_001154	Pm-Slc25a36	PMI_018764	Y	1.30398739813039	0.625012081221414	-0.375048595709436	1.43856215519742	0.437482383803454	-0.119435748240173	NA	OX_Smed_1.0.21340	NA	Mm.228067
XLOC_001155			N	-0.178590614980971	-0.440169933383131	0.0230669610694256	-0.612531200077436	-0.899850245235505	-0.227568005795645	NA	NA	NA	NA
XLOC_001157	Pm-Slc25a36	PMI_018764	Y	1.18164136441629	0.770197671135707	-0.809286462835405	1.38753911574663	0.728110390092019	-0.386112617311004	NA	NA	NA	NA
XLOC_001166	none|none	PMI_020467|PMI_020468	Y	-1.041153277575	-0.117940017331386	-0.325564509244894	-0.884367442114728	-0.0229762575575271	0.0423973559093898	SPU_022193	NA	NA	Mm.80484
XLOC_001167	Pm-Asns_3	PMI_020466	N	-0.148952525930777	0.632487180697807	0.367528838517711	-0.344383651407817	0.519648591136402	0.745175512294111	SPU_017608	NA	NA	NA
XLOC_001168	Pm-Ttl	PMI_020737	N	-0.352437166506279	0.0718123738581833	-0.10770126662292	-0.177503396079524	0.107337773199102	-0.224357342978263	NA	NA	comp24772_c0_seq2	NA
XLOC_001169			N	-0.10192687754236	0.00107933744797624	0.140915823667754	-0.615536532354964	-0.391369546563454	-0.182732595276139	NA	NA	comp22756_c0_seq2	Mm.128663
XLOC_001172			N	-1.20442902840675	2.41173566625934	0.455466039914328	-1.08337791693525	-0.0107861140082297	0.182819670627921	NA	NA	NA	NA
XLOC_001178	Pm-Sans	PMI_012574	Y	-1.20304466572087	0.0629771353066212	0.28087822063688	-1.8148993255965	-0.10157555537891	0.3723844101135	NA	NA	comp26297_c0_seq3	NA
XLOC_001179			Y	-1.53043632437288	-0.26705965739453	0.570596704002368	-2.41939328616102	-0.00286768258431365	0.0205365472246502	NA	NA	comp24730_c0_seq1	NA
XLOC_001180			Y	-1.28090669534245	-0.136208027877963	0.412127258544765	-0.852189302775797	-0.0120704327806738	0.523354106912735	NA	OX_Smed_1.0.22290	NA	Mm.22511
XLOC_001183			Y	-0.831033504455118	-0.663514816499269	-0.781400014530733	-0.992217944861269	-1.88297909065568	0.237760692191603	NA	NA	NA	NA
XLOC_001189			Y	2.14080139992081	0.787951057153797	0.987696213429711	1.19130154426925	-0.94411923979146	-2.04201073223283	NA	NA	NA	NA
XLOC_001198	Pm-Efhc1	PMI_007542	Y	1.09697019468454	0.352666746425077	0.172641895470709	0.489822031270921	-0.434397955228695	-1.08958670969708	SPU_021429	OX_Smed_1.0.06189 OX_Smed_1.0.20519	comp16372_c0_seq1	Mm.29178
XLOC_001199			N	0.824031396265329	0.276495376336448	0.0818182121464574	0.33495356166474	-0.119960562688373	-0.599964223253298	SPU_027313	NA	comp26781_c0_seq2	Mm.364096
XLOC_001201	Pm-Abcc9j	PMI_015673	N	0.752733009255823	0.0914553811862265	-0.00253386929631817	0.367054715288838	-0.253045096603857	-0.475586818711433	SPU_023098	NA	NA	NA
XLOC_001202			N	0.517686453048109	0.13489263646823	-0.0235254185213988	0.139741365996711	-0.12660235581618	-0.636640624283912	NA	NA	NA	NA
XLOC_001203	Pm-Hexb	PMI_024675	N	-0.552775481139397	-0.24699230538574	0.466317389747674	-0.134839241576929	-0.550783863676982	0.074825765912288	NA	NA	NA	NA
XLOC_001204	Pm-Hypp_1465	PMI_018949	N	0.0677410175600511	-0.450807076881893	-0.224474120099643	0.129578715650824	-0.726201289058261	-0.0260463096290334	NA	NA	NA	NA
XLOC_001205			N	0.0475268080855469	-0.0861044759469404	0.0664447586338637	-0.167655068210082	-0.236908304459412	-0.373483688945365	NA	NA	NA	Mm.212157
XLOC_001206			N	0.0801117869665201	-0.493491049700339	-0.147012413066837	-0.416788051646802	-0.314504839680724	-0.0419728453238486	NA	NA	NA	NA
XLOC_001209	Pm-Trpm_3	PMI_003136	Y	0.41742313890472	0.466190956318132	1.23608640611326	-0.272618848411581	0.162929928731269	0.0339284162062811	NA	NA	NA	NA
XLOC_001210	Pm-Trpm_3	PMI_003138	Y	0.191210256872207	0.320246518574448	1.33697936042192	-0.565686185847967	0.171079419068624	0.104556903107374	NA	NA	NA	NA
XLOC_001211	none	PMI_003140	N	0.673056331223096	0.644099465333671	0.332727504010077	-0.590164859153326	-0.486059826461982	-0.928331117637893	NA	NA	NA	NA
XLOC_001213	Pm-Caskin1	PMI_003139	N	0.630780124991	0.0577792419020776	0.212104228235843	0.676818462482375	-0.0137820113069233	0.461911838435133	NA	OX_Smed_1.0.06794	NA	NA
XLOC_001215	Pm-Rint1	PMI_003143	Y	-1.93368534206126	-0.228751810414384	-0.158768953697387	-0.819116544140898	0.341272553104504	0.266666627632768	SPU_022827	OX_Smed_1.0.12184 OX_Smed_1.0.22730	comp19828_c0_seq2	Mm.133300
XLOC_001216			N	-0.297465351196816	-0.0533655048678679	0.807756794803211	-0.649313006218457	-0.912904045548397	-0.283860500449817	NA	NA	NA	NA
XLOC_001218	Pm-Trpm_3	PMI_003136	N	1.70216728751378	0.374429582458922	1.08798658319126	-0.0459366492525017	0.238569011846921	-0.312474405529907	NA	NA	NA	NA
XLOC_001227			Y	0.027256039967895	0.652340644297895	0.675013795970593	-0.588709312719486	0.00835136116984884	1.09080483611843	NA	NA	NA	NA
XLOC_001230	Pm-Cyp2L14	PMI_020294	N	-0.38834641377139	0.0101596570949504	-0.161416849861791	-0.501528903212207	-0.233316975461991	0.227615009295	NA	NA	NA	NA
XLOC_001234	Pm-Mdh1	PMI_025388	N	-0.476010922357202	-0.134624060330352	-0.0548461263149337	0.0106550565931239	0.233599649332326	0.381888201838462	SPU_012677	OX_Smed_1.0.23400	comp11838_c0_seq1	NA
XLOC_001242			N	0.0292922083454506	-0.123561178300459	0.0232990523759085	0.281522478630582	0.12550567426323	0.101852055074153	NA	NA	NA	NA
XLOC_001243			N	0.167956293857087	0.0773707388380336	-0.133058282092054	0.231289770271231	0.0483999419969448	0.273430962236456	NA	NA	NA	NA
XLOC_001244	Pm-Dopey1l	PMI_019467	N	0.393180993131755	-0.125738903744503	-0.152960160755523	0.324612584081452	-0.314909892412678	-0.21564909206563	SPU_011535	OX_Smed_1.0.15590	comp27185_c0_seq2	NA
XLOC_001246	Pm-Smurf	PMI_010681	Y	1.17646433573283	0.058919273449835	0.12186482219778	0.755503346048277	-0.0684827035313962	0.0493776081695727	NA	NA	NA	NA
XLOC_001247	Pm-Endrvt33	PMI_010685	N	-0.0203664514643905	0.99069381943637	0.834345559665881	-1.18313721080194	0.441858374702157	0.20577177986088	NA	NA	NA	NA
XLOC_001249	none|Pm-Slc35a1_2	PMI_010682|PMI_010683	N	0.448305964279577	0.0754674577064837	-0.312005018655837	0.271569730171148	-0.0887267724627656	-0.299289986322588	SPU_025858	NA	NA	Mm.281885
XLOC_001251	Pm-Smurf	PMI_010681	N	0.993528866484399	0.364098641069953	0.170159526849342	0.714194219627697	0.171493566305375	-0.0711886591605205	NA	NA	NA	NA
XLOC_001252			N	0.325622409575033	0.0170731457673987	-0.243783918172871	0.0820217053679106	-0.124579288537501	-0.335634849703499	NA	NA	NA	NA
XLOC_001254			Y	-0.300011460226205	0.0525092532504556	0.0231134376881947	-0.402947432661371	-0.395236225916627	-1.11276868172625	NA	NA	NA	NA
XLOC_001259			N	0.425456517588015	0.61227385762833	0.556200720931954	-0.638653607388416	-0.418478118111132	-0.0274957645531745	NA	NA	NA	NA
XLOC_001262	Pm-Rhogap18	PMI_019123	N	-0.0094505748986919	-0.162373500919346	-0.131327912915298	0.14658494247616	-0.503782796405433	-0.07967413360508	NA	NA	comp25921_c0_seq2	Mm.356496
XLOC_001263			N	0.488626696561632	0.156224846757026	0.332357341997988	-0.0200761623030531	-0.638759058806688	-0.346126777980296	NA	NA	NA	NA
XLOC_001265	Pm-Obscn	PMI_028432	N	2.5166943393464	0.252440129734527	-0.563545149631552	-0.535559533817624	-0.107417693410607	-0.319850843588107	NA	NA	NA	NA
XLOC_001269	Pm-Dbr1	PMI_020924	Y	-1.45485854445508	0.0300430176451152	0.302384314809264	-1.1359433712451	0.311180449934002	0.325557582530771	SPU_001207	OX_Smed_1.0.10817	comp17932_c0_seq2	Mm.31324
XLOC_001275	Pm-Hypp_2437	PMI_019587	N	-0.426597607015	0.0221080092803535	0.381356233066194	-0.154314366951971	0.102422020758279	0.46938545647839	SPU_025306	NA	comp16403_c0_seq1	Mm.212568
XLOC_001276	Pm-Atp1a3	PMI_025034	N	0.303731871437599	-0.202712306188843	-0.37325572065038	0.67854559630182	-0.103068580720134	0.163648211672738	NA	NA	NA	NA
XLOC_001281			Y	0.674416359797468	-1.62412812540355	-3.39163266107809	0.649400063697941	-1.59498800499694	-2.13565192291735	NA	NA	NA	NA
XLOC_001286			N	-1.26603646710606	-0.163901379718025	-0.546603955859707	-1.79663469605946	-0.850384375066645	0.788154576251739	NA	NA	NA	NA
XLOC_001288	Pm-Surf1	PMI_022266	N	-1.02112420093102	-0.527962047496996	-0.0464186410680315	-0.377636224031407	-0.0215905190290976	0.545783166232073	SPU_020534	OX_Smed_1.0.02989	comp23619_c0_seq1	Mm.347512
XLOC_001294	Pm-Plek	PMI_016767	N	0.321279061071921	0.24686475441068	-0.0373212368721276	-0.386593196602846	-0.0481725379610644	-0.963829302075503	NA	NA	NA	NA
XLOC_001295	Pm-Sip1	PMI_016768	Y	-0.890387436715229	0.014811246236829	0.271440399066797	-1.15341293407263	0.0466880272593464	0.396529331894047	SPU_026620	NA	comp19801_c0_seq1	Mm.35353
XLOC_001297	Pm-C20orf12L	PMI_015489	Y	-0.533378854299297	0.837623923806609	1.02164751847867	0.218305733764537	1.10656015905425	3.08587880678744	NA	NA	NA	NA
XLOC_001299	Pm-Eif3s4	PMI_022954	N	-0.287059070375506	0.170978881573512	0.162791799199405	-0.219885111418848	0.436108503401353	0.309064542974144	NA	OX_Smed_1.0.11632	comp20208_c0_seq1	Mm.427309
XLOC_001302	Pm-Ccdc44	PMI_021326	Y	-1.38290052855048	-0.524671619467988	-0.08917334186115	0.250463455938493	0.136105970653898	0.238724340888433	SPU_023785	NA	comp19433_c0_seq2	Mm.343857
XLOC_001303			Y	-1.25572457827098	-0.446217131796658	-0.21223861236418	-0.658704296251436	0.132479439813042	0.459843110599101	NA	NA	NA	NA
XLOC_001304			N	-1.06810582362036	-0.534352775176359	-0.151511148436152	0.149419865108845	-0.145755387496148	0.557548774669203	NA	NA	NA	NA
XLOC_001307			Y	-2.38152827992038	-0.295832787072478	-0.557219398150024	-1.21142663783482	0.140132520119105	0.0631256878258683	NA	NA	NA	NA
XLOC_001308	Pm-Sil1	PMI_025836	N	0.285364436798026	-0.0826656598045819	-0.585482675776055	-0.343692363171297	0.652234036693326	-0.31760579405072	NA	OX_Smed_1.0.09231	NA	Mm.6803
XLOC_001312	Pm-Kif24	PMI_023699	N	0.504959061732979	0.46740524307859	0.568344328187927	-0.821853517871429	-0.656166123823866	0.0899924895360084	NA	NA	NA	Mm.370288
XLOC_001313	none|none	PMI_005121|PMI_005122	N	0.779651556467337	0.952002331354568	0.995621266470202	0.471023160828248	0.47945785605792	0.450207680742891	SPU_011913	NA	comp25282_c0_seq1	NA
XLOC_001314	none	PMI_005123	N	-0.295042603475159	-0.196810912772575	0.203136105835037	-0.207237149566698	0.00384064467236308	0.429362790211739	NA	NA	NA	NA
XLOC_001315	Pm-Prpf8_1	PMI_005124	N	0.301890223819338	0.0877617804171888	0.0608998686825052	0.20841363813555	0.262753617215229	0.0798653697890315	NA	OX_Smed_1.0.11298 OX_Smed_1.0.16794	NA	Mm.3757
XLOC_001322	Pm-Hp_Loc200403L	PMI_016097	N	0.791301841274368	0.291936906057729	0.160359142319723	0.111799117183642	-0.640176739809016	-0.919660586188359	NA	NA	NA	NA
XLOC_001323			Y	1.86622604900504	0.777510449874148	1.0280917681674	1.25759248390063	0.444980668944302	-0.28176054027494	NA	NA	NA	NA
XLOC_001325			N	-0.880030794078109	0.0626749026894599	0.101067233179164	-0.666317010832737	-0.0690488584726283	0.287546302133262	SPU_006670	OX_Smed_1.0.08171	NA	NA
XLOC_001327			N	-1.12324680859361	0.176619135327932	0.00728102129040501	-0.364460378278629	-0.0679090029461098	-0.222978803479391	NA	NA	NA	NA
XLOC_001330			N	-0.503495321690115	-0.34411954224172	-0.222302917240574	0.116513817046482	0.214272763322591	0.0422017926547082	SPU_012345	OX_Smed_1.0.08877	comp28680_c0_seq1	Mm.300697
XLOC_001335			N	-0.176502232252791	-0.00330935641699954	0.0665888439634727	-0.0807170633343862	0.430995489549903	0.246966597095358	NA	NA	NA	NA
XLOC_001336			N	-0.329749240818823	0.379446574978906	-0.165689544944956	-0.336555563517687	0.464926169028028	-0.45364675905604	NA	NA	NA	NA
XLOC_001340			N	0.343755139639042	-1.16545272813663	-0.408390465045515	-0.695316470874556	-0.451889227899957	-0.424178062397011	NA	NA	NA	NA
XLOC_001344			N	-0.222487959604401	-0.215213566997055	0.0484309871526669	0.0142289658560017	-0.184497341164552	0.191758066178584	NA	NA	NA	NA
XLOC_001347	Pm-MucA|Pm-Notchh1_9	PMI_009388|PMI_009389	N	0.176241282567734	-0.461651278186534	-0.194965083656307	0.096446018018142	-0.156180448209405	0.604702103639898	NA	NA	NA	NA
XLOC_001348			Y	1.39858630764726	-0.526864756144262	-2.59778777114773	-0.72280393653693	-2.67227869352453	-4.87317414560171	NA	NA	NA	NA
XLOC_001349	Pm-Hypp_1245	PMI_028723	Y	-3.65514638220377	-3.71649005237514	-3.03836695088501	1.31546279030481	1.70038558948997	0.0169764214189024	NA	NA	NA	NA
XLOC_001350			N	0.29398123192385	0.308265399715623	-0.277428183289713	0.170112871630532	0.59813066207958	-0.156380840704504	NA	NA	NA	NA
XLOC_001351			N	0.848019959759811	0.220986182366822	-0.257108395998924	0.218172484502644	0.409980240080673	-0.0132360283838791	NA	NA	NA	NA
XLOC_001355			Y	-3.90907465735412	-3.25313863529201	-3.27846997420189	0.779123793831955	1.68376830854147	-0.0210284114557107	NA	NA	NA	NA
XLOC_001357			N	-0.390387077733231	0.160025284079437	0.138926913894087	-0.457407222999918	-0.212775409995946	-0.480492933431455	SPU_017898	NA	NA	NA
XLOC_001359			N	-0.0502153309168871	-0.33501154494725	-0.371683712587451	0.670549777386029	-0.318359771678051	-0.197891376354191	NA	NA	NA	NA
XLOC_001360	Pm-Slc25a26	PMI_022914	Y	-1.20818808365943	-0.233010060671383	0.186533789092827	-0.625054470475816	-0.0891013139226842	0.390442561776061	SPU_022479	OX_Smed_1.0.19809	NA	Mm.280725
XLOC_001362			N	-0.146771900896028	0.172346840597005	0.0715478428328727	-0.0346853433138056	-0.0691968911279928	-0.964257952264725	SPU_024980	NA	NA	NA
XLOC_001363			N	-1.89589546533875	-0.512113199357395	-0.294677122159832	-1.03890099199346	-0.204309358609947	0.945070419488385	NA	OX_Smed_1.0.15489	comp120869_c0_seq1	Mm.260893
XLOC_001364	Pm-Usp30	PMI_006067	N	-0.659359732931213	-0.0856864325484566	-0.204779469431308	-0.391172999733775	0.0883166259036818	-0.0844869340180987	SPU_023450	NA	comp26766_c0_seq1	NA
XLOC_001368	Pm-Cd2bp2_1	PMI_006065	Y	-1.73911878866631	-0.480397360989469	0.0293625704543046	-0.433304800757135	0.0441367516016597	0.432618165238367	NA	NA	comp21368_c0_seq3	Mm.28050
XLOC_001369	Pm-Mapkapk5a	PMI_006066	N	-0.65746440889764	0.440505458724674	0.18053660975823	-0.627961410826833	0.167069098486881	-0.218638332657579	NA	NA	comp22967_c0_seq1	Mm.272206
XLOC_001370			Y	-0.832391713773456	0.189648844115749	0.1521310881033	-1.06546699749625	0.227465595859672	0.0262661062042433	NA	NA	NA	NA
XLOC_001373			N	-0.549646112195173	-0.105474816759142	-0.695532318487858	-0.522742214737884	0.00793412970303086	-0.833950408780387	NA	NA	comp21494_c0_seq1	NA
XLOC_001376	Pm-Dda1	PMI_027759	N	-0.624995168393846	-0.106465824196114	-0.0558770307650252	-0.420904368432258	0.00727323741892831	-0.119052477198841	SPU_002785	NA	comp33381_c0_seq1	Mm.260360
XLOC_001379			Y	-0.489826933789809	-0.171853926298648	-1.59453675672016	-0.826851933476363	-0.512821244202043	-2.13674267213238	NA	NA	NA	NA
XLOC_001380			N	-0.928807392078786	0.0450190984561674	0.484611183731293	-1.36864790767642	-0.543416075822393	1.19895308204643	NA	NA	NA	NA
XLOC_001381			N	-0.631240294145821	-0.299741267192939	-0.569015221963765	-0.199735444185465	-0.411855388252851	-0.740665970797437	NA	NA	NA	NA
XLOC_001382			N	-0.286938164488033	-0.35671681303385	-0.890628204047619	0.118405892071434	-0.60824903372112	-0.653753487582945	NA	NA	NA	NA
XLOC_001388			N	-0.759542821300372	0.187903048179665	-0.388086334341466	0.33599932074675	0.0538302730813938	-0.285827157132829	NA	NA	NA	NA
XLOC_001389	Pm-Rasgrf1	PMI_020390	N	-0.217957878761036	-0.130126861140826	-0.0863792685414532	0.111822197919141	-0.0514257954929842	-0.00765440674775318	SPU_028038	OX_Smed_1.0.14981	comp26157_c0_seq1	NA
XLOC_001390			N	-0.184088160678132	0.402578773472943	0.31653397614368	0.239748967735391	0.211921234496532	0.316198028533371	NA	NA	NA	NA
XLOC_001391			N	0.256301180708885	-0.413744039699788	0.24679005533841	0.382586305956854	0.259267344729074	0.940374796262285	SPU_021871	NA	NA	NA
XLOC_001395	Pm-Rdh1_1	PMI_021460	N	1.0656007055324	-0.590212690395771	-0.288561517788661	0.857935756885039	-0.021929201149968	0.71606515632968	NA	NA	NA	NA
XLOC_001402	Pm-Triad	PMI_020217	Y	2.00477885546328	0.0156198742150047	-0.0367799275417033	1.88281539355167	0.276302242216074	-0.465134193564084	NA	NA	comp25083_c0_seq3	Mm.381440
XLOC_001403	Pm-Idh1	PMI_020218	Y	1.14773067132772	0.313001074820329	0.423517209916162	0.748560967477289	0.323937908636172	-0.403378691478565	NA	OX_Smed_1.0.03191 OX_Smed_1.0.15726	NA	NA
XLOC_001406			N	0.894806172044098	0.0684085654280066	0.28612366411303	0.482134840909132	0.322126204454727	-0.325986341090982	NA	NA	NA	NA
XLOC_001408			N	0.964561754297419	0.143451235601972	0.56178599113605	0.410867892236337	0.157086984452184	-0.0797534016893245	NA	NA	NA	NA
XLOC_001409			Y	-0.481676760845841	-0.653483925949442	-0.430382203138119	1.31188788009334	-0.302259193530561	0.137655209688858	NA	NA	NA	NA
XLOC_001410			Y	-2.22967486605772	-0.354209922594309	0.232054965680366	-0.224955675915602	-0.00739833136703906	0.220908548748928	NA	OX_Smed_1.0.23448	comp20910_c0_seq2	Mm.235385
XLOC_001411	none	PMI_028031	N	0.307719839855219	0.133892301542105	-0.865070065120365	0.49151686115285	0.1236982749036	0.396942123556928	SPU_016517	OX_Smed_1.0.19268	NA	NA
XLOC_001413	Pm-Ndufs4	PMI_017133	N	0.375070173129241	0.233428901031721	0.0208276518987383	0.000589371137808143	-0.34346210407166	-0.871992046626385	NA	OX_Smed_1.0.22785	NA	NA
XLOC_001414	Pm-Lsm16	PMI_017132	N	-0.118773722431342	-0.169556918849687	0.0711418741282282	-0.0987633059158635	0.0871601157783412	0.0735410046228211	NA	NA	NA	NA
XLOC_001419			N	1.02184794539619	0.304289280306457	0.434955796131981	0.151091927028293	-0.16328178017252	0.114810324680319	NA	NA	comp27849_c0_seq4	NA
XLOC_001429			N	0.699674439315904	-0.639764691676942	0.233769787478305	0.0333998220925755	-0.30968710040898	-0.0310193157090872	NA	NA	NA	NA
XLOC_001431			N	1.04182894346944	-0.111080890944591	0.189734408579652	-0.15948578740624	-0.456757061425699	-0.621313687561312	NA	NA	NA	NA
XLOC_001433	none	PMI_011994	N	0.658513071801905	0.316008438090814	-0.182846861933961	0.337455448263693	0.268581671061119	-0.140826669594345	NA	NA	comp23651_c0_seq1	Mm.360389
XLOC_001437	Pm-Cant1	PMI_011993	N	0.470481622755022	0.335174376135969	0.230076457770827	0.2502914473665	0.107844809103577	0.137767112419769	NA	NA	NA	NA
XLOC_001440			Y	0.915598850367598	0.373555463186468	0.44137448234904	-1.05552528276097	-1.34280486511884	-1.02768691452405	SPU_028617	NA	NA	NA
XLOC_001441			Y	-1.51188422731561	-0.135178208339681	0.19034099024422	-0.812858477451288	0.0270107764340889	0.3553633073101	NA	NA	NA	NA
XLOC_001443			N	-0.952316857926161	0.0805252052705443	0.191796864458416	-0.500488462111353	0.374557362058683	0.46918171300615	NA	NA	NA	NA
XLOC_001444			N	-0.216964206529206	0.636676068046309	0.232608195434883	-0.783776144690628	0.107494790888988	0.00528781609573935	NA	NA	NA	NA
XLOC_001445	none	PMI_011994	N	0.705131869437401	0.284047050031231	-0.221072541742448	0.219158973817852	0.332312399008479	-0.234152050769446	NA	NA	NA	NA
XLOC_001446			N	0.520373780350445	-0.107153184045065	-0.120860580136565	0.456797690470705	-0.245542760229849	-0.52637784564327	NA	NA	NA	NA
XLOC_001447			N	0.548493403021785	-0.126256037359795	-0.107178378092033	0.538074015879534	-0.186731447690991	-0.415135345252002	NA	NA	NA	NA
XLOC_001450	Pm-Ctnnb	PMI_019148	Y	1.02422463180426	0.319864941068001	0.319511235624374	0.747515195162713	0.155110974822318	0.47522140671047	NA	NA	NA	NA
XLOC_001453	Pm-Hypp_1819	PMI_008757	N	-0.50421530816627	0.227311151947826	-0.1245962005979	-0.966396643382723	0.0562986049575008	-0.519314600419421	NA	NA	NA	NA
XLOC_001454	Pm-Gckr	PMI_008756	N	-0.145086277074711	0.343830578735826	0.133101250271333	-0.306290054467711	-0.0784439074896229	-0.481730844246016	SPU_017671	NA	NA	Mm.100043
XLOC_001456			Y	-1.86300102650178	-0.422237781437124	0.113414659688731	-0.477418316357539	0.330485299661889	0.715501279322954	SPU_001931	OX_Smed_1.0.07641	comp12296_c0_seq1	Mm.330796
XLOC_001457			N	-0.828816196288158	-0.050647620465615	0.0219602539919251	-0.274128707777532	0.0657059669447592	0.64678127094582	NA	NA	NA	Mm.18218
XLOC_001458			N	0.145285529680482	-0.108113371743985	-0.16722673704847	0.252998205057228	0.00304869086109417	0.173061315588918	NA	NA	NA	NA
XLOC_001462	Pm-Sfrs7L	PMI_026040	N	-0.0979055027058694	-0.187761327512366	0.0684056024095924	-0.419376051314212	-0.120100604350427	0.392820474101613	NA	NA	NA	NA
XLOC_001465			N	-0.307121704478659	-0.122659822190845	-0.21745188607766	-0.434439977219586	0.0795925940086227	0.045520512837063	NA	NA	NA	NA
XLOC_001467			Y	-4.07986763676184	-4.6273465140901	-6.24683601766599	1.13973903740241	1.54183366179816	-0.609188458416502	NA	NA	NA	NA
XLOC_001468			Y	-4.97160270492264	-5.08521255116662	-10.3775115867134	1.06040962327914	0.464183374213956	-1.3313766066176	NA	NA	NA	NA
XLOC_001474			N	0.862074548255325	0.153117677162166	-0.100708237409503	0.235121567018562	0.0885624614100077	-0.272508084255846	NA	NA	NA	NA
XLOC_001476			N	-0.211826991824732	-0.100410392770597	-0.135109325142633	0.0259890184512969	0.0185565802751407	0.00766699735714433	NA	NA	NA	NA
XLOC_001478			N	0.758491723888782	0.223484313007614	-0.185219230447598	0.101800737010765	0.0383664704519245	-0.317180910728156	NA	NA	NA	NA
XLOC_001480	none	PMI_025075	Y	-1.48948449568818	-0.794293451910003	-0.442573660039831	0.31874962777911	0.437819923485392	0.110673957369189	NA	OX_Smed_1.0.16786	NA	NA
XLOC_001483			N	0.0883525291212007	0.255976885922624	0.083267910421494	-0.59328853585992	-0.161853380777009	-0.860176591954357	NA	NA	NA	NA
XLOC_001489	Pm-Tmem135	PMI_016781	Y	-1.27771122631317	-0.336488555268161	-0.173002386527864	-0.155111453312023	0.354286306023748	0.44012776973389	SPU_011968	NA	comp20110_c0_seq1	Mm.208477
XLOC_001490	Pm-Xpo4	PMI_016782	N	0.473577805575149	-0.518589046649846	0.0119861961742336	0.187071736198329	-0.199464270035683	0.349511778966192	SPU_009906	NA	NA	NA
XLOC_001492	none	PMI_013950	N	0.427283558949292	0.233802492611638	0.167563626639675	-0.485924023593754	-0.534964432478811	0.223346160567583	NA	NA	NA	NA
XLOC_001493	Pm-Notch	PMI_013951	N	0.393136656160903	0.101731049470791	0.210667069787212	0.0769420002651894	-0.242355143003287	0.174030951911972	NA	NA	NA	Mm.290610
XLOC_001494	Pm-Cry/dash	PMI_017908	Y	1.1855375745413	0.203345176380557	-0.0623007454936973	0.911301813379788	0.254823810350735	-0.0782414577839485	SPU_027694	NA	NA	NA
XLOC_001502			Y	1.25761537561966	0.239839073449673	-0.268054090650462	0.697470030535845	-0.815221036344764	0.493772629617457	NA	NA	NA	NA
XLOC_001503	none	PMI_016785	N	0.281390938038683	0.785661317777798	-0.229508468537643	0.347334049005107	0.128605536786654	0.0501190613339008	NA	NA	NA	NA
XLOC_001504	Pm-Megf6	PMI_016786	N	0.908353296415623	0.660875984628419	0.598046583677321	0.178640171003755	0.09400140707566	0.526681412422354	SPU_016836 SPU_006030 SPU_007308	OX_Smed_1.0.10235	NA	Mm.275216
XLOC_001505	Pm-Megf6	PMI_016786	N	0.861827462393712	0.596404583162338	0.707186683366882	0.189327524473545	0.286192536845529	0.187004849766545	NA	NA	NA	NA
XLOC_001506	Pm-Herc1L_2|Pm-Herc1-2	PMI_012039|PMI_012040	N	0.713479357205331	0.515634607148985	0.109105205831971	0.318205427384407	0.04731912434183	-0.0894469527326464	NA	NA	NA	Mm.244179
XLOC_001508	none	PMI_018499	N	0.190449443476175	0.409511301613699	0.366021808865221	-0.653789632461936	-0.28096052525217	-0.520044548583743	SPU_014772	NA	NA	NA
XLOC_001509	none	PMI_018500	Y	1.86695151783427	0.888958982461195	1.20955123728614	-0.023431280974755	-0.159614510710267	-0.231392216945473	NA	NA	NA	NA
XLOC_001510			Y	3.37707609504225	1.29903962273713	1.74574502829362	1.28070063335936	0.407244357410045	0.317209400291979	NA	NA	NA	NA
XLOC_001512			N	-0.726802658282829	-0.0317931837799287	-0.263845633246414	-0.0302519665100297	0.259815037423827	-0.176289340289396	SPU_007756	OX_Smed_1.0.21771	comp17926_c0_seq1	Mm.24833
XLOC_001514	Pm-Tusc4	PMI_022311	Y	-1.14400157373344	-0.204274039698083	0.0969495450060705	-0.927936686868121	-0.0195086028713736	0.270608990966871	SPU_001479	OX_Smed_1.0.07407	comp21457_c0_seq1	Mm.11337
XLOC_001517			N	-0.75511246540329	0.110985886032098	0.101998055814653	-0.350646446932635	0.418251165258327	0.500962300577815	NA	NA	NA	NA
XLOC_001519	none	PMI_014019	Y	1.06228128281521	0.363556547715989	0.153852016989167	0.331834766773174	-0.517483202557919	-0.818100212288604	NA	OX_Smed_1.0.14213	NA	NA
XLOC_001520	Pm-Tdg	PMI_014021	N	0.22047010933243	-0.0292994559964309	-0.0479090571197569	0.306239568849136	0.110527186050849	0.567512594385324	NA	NA	NA	NA
XLOC_001521	Pm-Tmem43	PMI_014020	Y	-0.517394560467331	-0.0356629037922387	0.0784442937652796	-1.37918945414088	-0.115961413835421	0.212358485584883	NA	NA	comp8926_c0_seq1	Mm.38801
XLOC_001531			N	-0.700786127880603	-0.248527179987064	0.255088083854426	0.0514479414522008	-0.353589456049927	0.366225019951967	NA	NA	NA	NA
XLOC_001532			Y	-3.20223405244146	-3.28705419051488	-1.00688312895174	0.849530444712161	0.817850518179328	0.24194890111157	NA	NA	NA	NA
XLOC_001534			Y	-3.25153782034303	-2.8788702815771	-1.48477159398628	0.757337771698393	1.02180162483865	-0.701854631776006	NA	NA	NA	NA
XLOC_001544	Pm-77kDamap	PMI_023211	N	-0.0622206200444653	-0.0147004773439085	-0.0652310560953549	0.0705636816063495	0.0340834400147886	-0.103682091842854	NA	OX_Smed_1.0.01227	comp18438_c0_seq1	Mm.998
XLOC_001545			N	-0.513670601485784	-0.283277513420878	0.309593897489343	-1.06551118430875	0.171906196932831	0.0906452752967747	NA	NA	NA	NA
XLOC_001553			N	0.7707874995573	0.0923540132314265	0.16097591629881	0.154393073961432	-0.286589814046835	-0.0508349156095258	NA	NA	NA	NA
XLOC_001554			Y	1.54527844190932	0.204045847025404	-0.0404805799632895	0.878275237007073	-0.15237953892996	-0.459260747824099	NA	NA	NA	NA
XLOC_001556	Pm-Anktm1	PMI_023316	Y	0.852942012393452	0.887225037784504	0.592800585700731	-0.815768822791013	-0.792730358324659	-1.23491122336581	NA	OX_Smed_1.0.04140	NA	NA
XLOC_001557			Y	0.626142799949466	1.10108794986592	0.248273301474433	-1.52955506127705	-0.350357882347335	-1.51451763588955	NA	NA	NA	NA
XLOC_001558	Pm-Armc4	PMI_009900	N	0.835888505685651	0.383276352163721	0.206492280581428	0.161468120670038	-0.50895439345054	-0.997447490964113	NA	OX_Smed_1.0.18546	comp23057_c0_seq2	Mm.107918
XLOC_001559	Pm-Trak1L	PMI_009901	N	-0.0510774745907557	-0.114294176343257	0.0292891633943549	-0.223639800634502	-0.274275471706471	0.214415684620354	SPU_006166	NA	NA	NA
XLOC_001560			N	-0.72758935740443	-0.115870825178558	-0.0188842504132948	-0.174852597597871	0.0906014483068707	-0.0701734293181529	NA	NA	NA	NA
XLOC_001561			Y	-1.88474569893979	-1.46629873293994	-1.00246885755413	0.224776354145868	-0.202406544373978	0.072571957133033	NA	NA	NA	NA
XLOC_001562			Y	-1.35521179982011	-1.63626968295167	-0.049007833825729	0.963151493333481	-0.505756764607392	0.440311042777303	NA	NA	NA	NA
XLOC_001563			Y	-2.13236462798945	-0.634143026566024	-0.172283582398324	-0.263120524926311	0.263205674008929	0.749949068311023	NA	NA	NA	NA
XLOC_001566	Pm-Msp130r6	PMI_019914	Y	-0.46150820385224	-1.04777142226911	-1.91821338113483	0.972296589733514	-0.43534239865969	-0.479754714479794	SPU_014492	NA	NA	NA
XLOC_001567	Pm-Btub1	PMI_019913	N	0.730742484940467	0.453890003522163	-0.0281328174186722	-0.114477721341119	-0.451569901055392	-0.984086883567462	NA	NA	NA	NA
XLOC_001568			N	-0.704824418362865	-0.507580504236362	-0.0984895006942149	0.220961971335659	-0.429231313898563	0.313624843074376	SPU_028917	OX_Smed_1.0.17113	comp18769_c0_seq1	NA
XLOC_001569	Pm-Gpd1l	PMI_024022	Y	-1.1102726715389	-0.58615460180424	-0.366394999457084	-0.0410155726660363	-0.226735906262548	0.227695884945695	NA	NA	NA	NA
XLOC_001570			N	-0.397615743413581	-0.158964618090422	-0.0104275978407712	0.0435041382873974	-0.166227922694122	-0.244001429068623	NA	NA	NA	NA
XLOC_001571	Pm-Tmem209	PMI_020849	N	-0.982836039564194	0.0559959372150939	0.26110308478219	-0.720035119307403	0.0532116637115178	0.587027738788908	SPU_015307	OX_Smed_1.0.05250	comp22831_c0_seq1	NA
XLOC_001572			N	-0.0935971779240631	0.0107834144796527	0.285616220484166	-0.276270146192479	-0.132990661428875	0.0440817142936848	NA	NA	NA	NA
XLOC_001575	Pm-Cenpk	PMI_009509	N	0.000643264791450545	0.173549578903326	0.225676714205476	-0.295559495963247	0.0448668785970019	0.0176043882506052	SPU_028777	OX_Smed_1.0.03760	comp12232_c0_seq1	NA
XLOC_001582	Pm-Umps	PMI_005944	Y	-1.66188939201357	0.750157836921384	0.433985041268503	-2.69163737812313	0.811517206034014	1.31168654250176	SPU_003135	OX_Smed_1.0.07928	comp22261_c0_seq1	Mm.13145
XLOC_001583			N	0.241598130071961	0.062460377333503	0.0588230700084467	0.361540779407424	-0.285231863639537	-0.181139781096466	SPU_017309	NA	comp25512_c0_seq1	Mm.212773
XLOC_001584	Pm-Zadh1	PMI_005947	N	-0.746072495551568	0.0319962747489763	0.502991675414241	-0.790598085670994	-0.188826053996753	0.429284730430933	NA	NA	NA	NA
XLOC_001585	Pm-Bbs7	PMI_005943	N	-0.03894762340645	0.256423204408192	-0.112548978637988	-0.761351707103404	-0.199847022920221	-0.839298422645183	SPU_014001	OX_Smed_1.0.16026	comp22015_c0_seq1	Mm.286187 NA
XLOC_001586	Pm-Lrrc29_1	PMI_005945	N	-0.105688602511835	-0.466037621184643	0.0598813994405739	0.589846998157812	-0.319269672787871	-0.399408308471675	SPU_010229	NA	NA	NA
XLOC_001587	none	PMI_005946	N	-0.257976614856864	0.170297695655274	0.0834625050918847	-0.280127620417326	0.306700089702949	0.153481126842183	SPU_017307	OX_Smed_1.0.06214 OX_Smed_1.0.22726	comp17413_c0_seq1	Mm.21649
XLOC_001594	Pm-Cdkl1	PMI_028399	N	0.357111135366925	0.292318741589727	0.116493756908792	0.110771961521295	-0.351833243736229	-0.410755737170528	NA	NA	NA	NA
XLOC_001596	Pm-Kiaa0317L	PMI_023685	N	0.211727297589216	-0.171369492992575	0.0499713716495354	0.0136129218064305	-0.464075468394523	-0.0541783397985256	NA	NA	NA	NA
XLOC_001597	Pm-Sc5dl	PMI_027741	N	0.666355808191223	1.06661810577667	0.418881906699795	0.352032145617809	0.680428543286763	0.157704729670774	NA	NA	NA	NA
XLOC_001599			N	-0.904594903392745	0.0472596921561577	-0.0357182447027924	-0.665071293473758	0.286674509847525	0.152302654043351	NA	NA	NA	NA
XLOC_001600	Pm-PppL_131	PMI_022831	N	0.62043459847714	0.440988449532237	-1.04910572637357	0.452981282594258	-0.452900368631118	0.204934201582068	SPU_010707 SPU_010708 SPU_016254 SPU_020263 SPU_025609	NA	comp26051_c0_seq1	NA
XLOC_001603	Pm-Fchsd2	PMI_023022	N	-0.644563156636458	-0.242741648611137	0.00882382106040067	0.0647954436773343	-0.0489945250132489	0.144344472658203	SPU_014748	OX_Smed_1.0.08484	comp25318_c0_seq2	NA
XLOC_001604			N	0.155709898708827	-0.113479939268311	-0.232583853432628	0.218599696128094	-0.135440480389025	-0.316930910235139	NA	NA	comp20613_c0_seq1	NA
XLOC_001605			N	-0.481822327941997	0.296380109050004	0.068724509253872	-0.66839483422212	0.206428590258367	0.25646939687289	SPU_017801	NA	NA	NA
XLOC_001606			N	-0.517150034130273	-0.124995240049345	0.154557813571753	-0.840883673908707	-0.898399539891365	-0.598474328196304	NA	OX_Smed_1.0.15192	NA	Mm.250465
XLOC_001608	Pm-Wipf1	PMI_026133	N	0.0768026422769175	-0.530464381834792	-0.252243409665463	0.202609450732606	0.0606322853895163	0.146613113903408	NA	NA	NA	NA
XLOC_001609			N	0.138798939963517	-0.0534109332625441	-0.340572146951587	0.0142857922555421	-0.0454146476155108	-0.358816720761567	NA	NA	NA	NA
XLOC_001613	Pm-Cecr1	PMI_026736	N	-0.370685239150291	-0.991836445822095	-0.504015585084222	0.41471248513152	-0.340833252001719	-0.0751955203038793	SPU_020443	NA	NA	NA
XLOC_001619	Pm-Adpgk_1	PMI_013527	N	-0.605136076606229	-0.395955216540752	-0.327341822336313	-0.744664903961653	-0.348840715460243	0.134881988470912	NA	NA	comp23854_c0_seq1	Mm.22456
XLOC_001620	Pm-Mcee	PMI_013525	N	-0.529422549031823	-0.0871339679260342	0.10743427287721	-0.382098034324508	-0.038859167452261	0.0628924631277883	SPU_021693	OX_Smed_1.0.01473	comp9479_c0_seq1	Mm.10093
XLOC_001621	Pm-Metaxin1	PMI_013526	Y	-1.62222879420137	-0.00460898588106776	-0.256987486778466	-1.04908157446048	0.448379384663498	0.153613867654617	NA	NA	NA	NA
XLOC_001622	Pm-Pla2r1	PMI_013528	Y	-0.472239960773887	-0.0130142709450436	0.0472626545166881	-1.05586586403096	-0.056553644057785	0.34672894924105	NA	NA	NA	NA
XLOC_001624			N	-0.748600333566168	-0.139024407651305	-0.0339793226902823	-0.629636467975077	-0.594111516935643	-0.803662450339513	NA	NA	NA	NA
XLOC_001625			N	-0.749243763047622	-0.12245578680605	0.0128622368336193	-1.13387005901398	-0.527886781973965	-0.843800882915047	NA	NA	NA	NA
XLOC_001626	Pm-Eprs	PMI_013138	N	-0.175674238756522	0.170024324548991	-0.24310031923374	-0.225103936678003	0.0884989811848317	0.227759659883314	NA	OX_Smed_1.0.12293	comp27780_c0_seq1	Mm.154511
XLOC_001627			Y	-1.29836495941249	-0.00762043596696067	0.088872340784526	-0.617815917806477	0.381251329223581	0.209044808837385	NA	NA	comp20407_c0_seq2	Mm.28085
XLOC_001628	Pm-Unc50_1	PMI_010690	N	-0.584690771151127	0.272566240839435	0.0674850876651992	-0.623346574699494	0.150533982287689	-0.151049625756956	NA	OX_Smed_1.0.16482	comp11354_c0_seq1	Mm.27404
XLOC_001638	Pm-ToporsL	PMI_017374	N	0.949476266982658	0.0570049799849601	-0.110764088500391	0.62105627149112	-0.130019634974878	-0.273669383525181	SPU_013226 SPU_004394	OX_Smed_1.0.13797	comp25875_c0_seq3	Mm.251548
XLOC_001639			N	-0.304935428717197	0.435157418480402	-0.259989719872328	-0.807776597922068	0.156393340573674	-0.631484777377339	NA	NA	NA	NA
XLOC_001640	Pm-Csrp2bp	PMI_017375	Y	-1.25502312295641	-0.20538065210429	0.0523435146882321	-1.06150513312101	-0.564467003855314	0.340978263497952	NA	NA	NA	NA
XLOC_001647	Pm-Abca1_2	PMI_013640	Y	1.19536863954222	0.531351179396183	0.0352146531461534	0.408734055728762	0.288404165425668	-1.46515609439251	NA	NA	NA	NA
XLOC_001648	none	PMI_013641	N	-1.15660335091206	0.156634454400007	0.0572935712342271	-0.263886495224309	0.2170048893445	0.278685288365923	SPU_011460	NA	NA	NA
XLOC_001650	Pm-Atp2a1_1	PMI_021385	N	0.683511802879426	0.226830249146662	-0.00524971366679552	0.227599185884473	0.366442382126988	-0.0951394475438122	NA	NA	NA	NA
XLOC_001651	Pm-Rxfp2_6|Pm-Ldla/Lrr/Gpcr_1	PMI_004474|PMI_004475	Y	1.03613155632602	0.523696966352809	-0.0949640887313739	0.0899481421436284	0.124949719400385	-0.925898452016024	SPU_027136	NA	NA	NA
XLOC_001652	Pm-Lipk	PMI_004479	N	-0.873149033208772	-0.0485831170272	0.290541291829667	-1.02746431567959	0.778853287919901	0.778235712088245	SPU_005836	OX_Smed_1.0.01878	comp24556_c0_seq1	Mm.32840
XLOC_001653			Y	-2.991829938459	-3.57499427981326	-4.57687148103067	1.90421433820718	1.23151049666769	0.601174794188491	NA	OX_Smed_1.0.14451	comp25546_c0_seq2	Mm.130610
XLOC_001656			Y	-3.20377114225285	-2.06432872258905	-4.52244526969799	0.337982291740475	1.21244139990287	-1.74764686675486	NA	NA	NA	NA
XLOC_001657			N	-2.72086552848096	-0.724351851185105	-3.49990757406345	0.670897613261184	-0.110402100335996	-0.72613849420136	NA	NA	NA	NA
XLOC_001660	Pm-Ser/Thrpp2B/Dirsigc	PMI_020195	N	0.519725065862461	0.340061418386887	0.23880015147238	-0.0460236936257149	0.716275758390931	0.170352257966192	NA	NA	NA	NA
XLOC_001661			N	-0.276466752947872	0.161912650239399	-0.0871724506216498	-0.367347238970042	0.315748642403446	0.0168667950838968	NA	NA	NA	NA
XLOC_001662	Pm-Asna1	PMI_028772	N	-0.600809808564633	-0.0703845517227449	-0.0701330698387858	-0.605639137844731	0.0368669863116201	-0.193557365310024	NA	NA	NA	NA
XLOC_001667			N	-0.118033543232485	-0.367843535103773	-0.210106682092973	0.299814253066992	-0.542626913412747	-0.50779633383518	NA	NA	NA	NA
XLOC_001668	Pm-Rab7	PMI_027874	N	0.174303188329976	-0.139345324000233	-0.0200341874832833	0.357806602499253	-0.0700195973231567	-0.141198092930892	NA	NA	NA	NA
XLOC_001675	none	PMI_024250	N	-0.738707796397593	-0.0497849802347674	-0.149752123131461	-0.428824383693252	0.119123732825388	-0.00260063412400449	SPU_018694	NA	comp12833_c0_seq1	Mm.300083
XLOC_001676	none	PMI_024250	N	-0.0772707548519063	-0.155576925793797	0.277109777823533	-0.0925990938516038	-0.376825686237184	0.277849998962337	NA	OX_Smed_1.0.08756	NA	Mm.301148
XLOC_001677			Y	-1.46520543372562	0.172196875454869	-0.102036131756836	-0.754445402107902	0.225547582809033	0.289048270140597	SPU_019604	NA	NA	NA
XLOC_001678			Y	0.369079949913019	0.0348993415135229	0.101766621059806	-0.439913844718391	-0.782180648789066	-1.06606146139763	NA	NA	NA	NA
XLOC_001679			N	0.380625140998408	0.115504571845588	0.0695149585267966	-0.193777419909832	-0.467696566088944	-0.863594455090239	NA	NA	NA	NA
XLOC_001680			N	-0.762725003363504	0.258391313913654	0.235091654779376	-0.548065520274797	0.337505235861346	-0.0279073972824369	NA	NA	NA	NA
XLOC_001681	none	PMI_024250	N	-0.084788862088065	-0.392424523944001	-0.331320832287416	-0.496959422445899	-0.206828704762556	-0.267047494126537	NA	NA	NA	NA
XLOC_001682	Pm-KifC3L2	PMI_018616	N	0.634725120841141	0.274612869241911	0.176725020700338	-0.253513672441867	-0.591640399711815	-0.920272875885595	NA	NA	NA	NA
XLOC_001684			Y	0.383984837275589	1.05315519884674	0.985248533603972	-1.47068649592815	-1.35450440523092	-1.48797805033627	NA	NA	NA	NA
XLOC_001687	Pm-Ext2	PMI_013934	N	0.0430349993361635	0.275681397636611	0.0227483932200521	-0.389866508386592	-0.260518424114066	-0.0553008854845948	SPU_018043	NA	NA	Mm.4336 NA
XLOC_001693	Pm-Ulk4	PMI_021829	N	-0.0920099542384811	-0.0315550463265315	0.209290797022909	-0.388887982336552	-0.341297389010016	-0.0195236156158109	NA	NA	NA	NA
XLOC_001697			N	-0.226149630106558	-0.00838574893465716	-0.0222559604152407	0.0854943373939474	0.117537954528927	0.159630487749061	NA	OX_Smed_1.0.11131	NA	NA
XLOC_001702	Pm-Prss12L	PMI_019118	Y	0.49641557337013	-1.08289170430645	-0.858957971652911	1.17294400678184	0.0767001294000695	0.33818230092567	NA	NA	NA	NA
XLOC_001703	Pm-Cox18h	PMI_019119	Y	-1.54948196085116	0.224760636277563	0.0250465443329796	-1.29563631057778	0.721987516986735	0.486108429864107	SPU_002389	NA	comp23081_c0_seq1	Mm.319697
XLOC_001704	Pm-Hypp_311	PMI_013167	Y	-2.07674762142871	-2.25990041770166	-2.44014165303102	1.30739437810668	0.384609938889014	0.53044557388179	SPU_000611	OX_Smed_1.0.06160	NA	NA
XLOC_001705			N	0.48439167636457	0.175913780968191	0.397806991781667	-0.256630511610233	-0.160672449895621	0.221518899368638	NA	NA	NA	NA
XLOC_001709			N	0.474347055540434	0.440363619280176	0.60579870430336	-0.234366591750651	0.0389391276391056	-0.00124017834625809	NA	NA	NA	NA
XLOC_001711	none	PMI_018819	N	0.0832966014714551	0.297403967127571	0.163200426488839	-0.284584846366647	-0.57649906448056	0.142031823289715	SPU_015188	NA	comp18215_c0_seq3	Mm.491174
XLOC_001718	Pm-Retsat	PMI_024260	Y	-1.9557111858676	-1.97043605660567	-1.46967137188435	0.85873113092642	-0.00360621476816555	-0.711250179879731	SPU_017604	NA	comp26427_c0_seq1	NA
XLOC_001719			Y	-1.10618831834567	0.107973044459895	0.0759121663687496	-1.04753990163126	-0.0807405012632291	-0.084293914561278	SPU_026492	OX_Smed_1.0.07871	comp11862_c0_seq1	NA
XLOC_001721			N	-0.0256440461378422	-0.164266243640417	-0.453441238919562	-0.0957709729587626	0.439546286031662	0.0879545879783737	NA	NA	NA	NA
XLOC_001722			N	0.111857461329331	0.211545934510591	-0.102092507774012	0.0779201634345551	0.230648562662956	-0.0306251575618101	NA	NA	NA	NA
XLOC_001723	Pm-Bat3	PMI_020249	N	0.140960627369711	0.128066940348814	0.0695409243452459	-0.207530306780314	-0.0710659280943396	0.0303197762743963	SPU_002687	NA	NA	NA
XLOC_001725	Pm-Glipr2L	PMI_020250	N	-0.0797980166936969	0.350874576440853	0.190934946171601	-0.241873051305285	0.547509580029977	0.0711153348291832	NA	NA	NA	NA
XLOC_001727	Pm-Slc5a9	PMI_015896	Y	-2.75033790292972	-2.75496683132564	-2.60523540297968	1.25108398819011	-0.0335183443340228	-0.251424908626983	NA	NA	NA	NA
XLOC_001728			N	-1.34586213397876	-0.819026589606471	-0.4567523118825	-1.05849970610815	-0.170541191004806	-0.0209897788762742	NA	NA	NA	NA
XLOC_001732	Pm-Pnca	PMI_025226	Y	-4.54033479581688	-4.98640884581909	-5.0005975898217	1.03478694864628	0.54110279133709	-0.192283251958991	SPU_010604	OX_Smed_1.0.09744	comp22668_c0_seq1	NA
XLOC_001734	Pm-Pnca	PMI_025226	Y	-5.80439283900509	-4.35029414414286	-4.67263056877251	1.06256669465808	0.630645979707493	0.45885878310995	NA	NA	NA	NA
XLOC_001735	Pm-Hypp_75	PMI_025518	N	-0.0583349229090366	0.143631338118555	0.0145089795475519	0.045045341540532	0.225336810224055	0.241587860673764	NA	OX_Smed_1.0.18470	NA	Mm.40120
XLOC_001739			N	-0.47746878622749	0.164513677215011	0.72292669147495	-0.957411833757375	-0.247823387676794	0.0471052052649021	NA	NA	NA	NA
XLOC_001741			N	0.109699964548761	0.17956696612864	-0.0557816910100433	-0.518537550742428	-0.578661544422415	-0.561308453658452	NA	NA	NA	NA
XLOC_001744			Y	1.58406819639576	0.498458073807991	0.312712795828159	1.1386280573716	0.431193675893018	0.371212596606123	NA	NA	NA	NA
XLOC_001745			Y	1.52090322647969	0.407581300137055	0.245998558767739	0.901007320941458	0.456063498249897	0.258404773377291	NA	NA	NA	NA
XLOC_001746			Y	2.13405200508358	0.556935927248142	-0.0161377407232625	1.23707368538827	0.513955582552375	-0.214192195474275	NA	NA	NA	NA
XLOC_001748			N	-0.516787946170139	0.495333822508841	0.228032469063936	-0.615565789379905	-0.0603656747939796	0.741465332601615	SPU_020586	NA	NA	Mm.99953
XLOC_001749			N	-0.493207265432947	-0.130769806703378	0.213475948671343	-0.810796594808429	0.0614046625785462	0.599108805658514	SPU_022371	NA	NA	NA
XLOC_001755	Pm-Pip4k2b	PMI_021298	N	-0.331405412960081	0.113754706919908	-0.0785896641855256	-0.502432087640297	0.325390760530516	0.446163173031426	NA	OX_Smed_1.0.23283	comp31461_c0_seq1	NA
XLOC_001758			N	0.538004484184356	0.504919966558341	0.0918415530733409	0.0992809869109375	-0.269996489158493	-0.531165710506848	NA	NA	NA	NA
XLOC_001759			N	0.137122990530876	0.0936893158982158	0.0763674682395312	0.0807881724381731	-0.678675104407519	-0.574817196804904	NA	NA	NA	NA
XLOC_001760			N	0.460584177110027	0.318408136627858	0.0874310546134973	-0.0957023927827076	-0.352559103108221	-0.542382640886249	NA	NA	NA	NA
XLOC_001761			N	-0.394134218405625	-0.0690700878744947	-0.231577242968613	0.109086725934404	0.206274754195524	-0.0648897440978343	NA	NA	NA	NA
XLOC_001762	none	PMI_023019	Y	-0.173311035816227	-0.525617781162708	-0.0580335496728022	-0.563014911795459	-0.177918880945777	1.34102591432098	NA	NA	NA	NA
XLOC_001771			N	0.776114866398804	-0.035325460413676	-0.434917211377355	0.300706435171265	-0.206594644849865	-0.886605701898947	NA	NA	NA	NA
XLOC_001777			N	0.569541111469773	0.252449560367285	-0.359237782575482	0.0777291616454925	0.186823560708207	-0.969795449408103	NA	NA	NA	NA
XLOC_001779	Pm-Dgkb2|Pm-Dgkb	PMI_015423|PMI_015424	N	0.434206222860223	-0.209784209746126	-0.153052504396205	0.403844826635197	-0.425920073955309	0.342652305184184	NA	OX_Smed_1.0.08794 OX_Smed_1.0.15687	comp23818_c0_seq1	NA
XLOC_001782	Pm-Heatr7a_2	PMI_023232	N	-0.320668597817798	-0.344525580396687	0.107055741888591	0.328662330621417	-0.499001935122699	-0.0796038297167779	SPU_024626	NA	NA	NA
XLOC_001783	Pm-ArL2bp	PMI_005249	N	-0.826193810063633	0.415364876385295	-0.0501844526216138	-0.505810144384087	0.0171411912743076	-0.130968370691331	SPU_003065	OX_Smed_1.0.22017	comp21718_c0_seq1	NA
XLOC_001785	Pm-Nup93	PMI_005250	N	-0.749636591776068	0.0906756124441897	0.0873912812907794	-0.729117885602266	0.360549445566037	0.452620411159264	NA	NA	comp25871_c0_seq1	Mm.458170
XLOC_001786	Pm-Pdpr	PMI_005251	N	-0.447758583116534	0.191917101448085	0.0877507441153192	-0.250197813468791	0.334692743708266	-0.00179779614204176	NA	NA	NA	Mm.28350
XLOC_001788	none	PMI_014267	N	0.462592318138306	-0.0779482412789818	-0.02045712795196	0.38379148394445	0.0534988481179307	0.199105746505189	SPU_011065	OX_Smed_1.0.23143	comp22418_c0_seq1	NA
XLOC_001789			N	0.566362542253211	0.0806509395954812	0.0788426139449086	0.312408923981157	-0.255905695090977	-0.0930994012329953	NA	NA	NA	NA
XLOC_001790			N	0.355158112705092	0.528996608769221	0.185475044161298	0.118443336095459	0.278793721012022	0.120990219813885	NA	NA	NA	NA
XLOC_001791			N	0.412710527424094	0.122396275089951	0.186687412220532	0.189351569454268	-0.0986074035204471	-0.0942325018766201	NA	NA	NA	NA
XLOC_001793			N	0.560806033152899	0.63239464736494	-0.103737648177438	-0.0221504828655599	0.503955113180317	-0.00719277825965455	NA	NA	NA	NA
XLOC_001796	Pm-Cacna1h	PMI_018984	N	0.101371755259187	-0.534605436687877	-0.661031386861105	0.467621463187296	-0.510407822131686	0.203814968644827	SPU_005163	NA	NA	NA
XLOC_001797	none	PMI_021241	N	-0.121341570019311	-0.298048075563828	0.037234875541581	0.0222688617147406	-0.114667434930667	0.217214522273787	SPU_020616	OX_Smed_1.0.19123	comp26378_c0_seq2	Mm.219662
XLOC_001799	Pm-Vasa	PMI_011615	N	0.170594490120969	0.0591377888050275	0.128763562702924	0.46809864289635	0.400654085826931	0.915544591479032	SPU_008908	NA	comp18466_c0_seq2	Mm.12818
XLOC_001800	Pm-Nek8	PMI_011616	N	-0.946933810728465	0.0724416023140823	-0.304014977355439	-0.983206071869518	0.0644968033070587	-0.0140810643913495	SPU_005411 SPU_004595	NA	NA	NA
XLOC_001801	Pm-Vasa	PMI_011615	N	-0.0715237511734307	0.119928963486869	0.482520414159173	0.249054860882242	0.685772416330839	0.827989151560173	NA	NA	NA	NA
XLOC_001805			N	0.809954656145081	-0.138608106353759	-0.0642550836055029	0.370731174342001	-0.08941106305708	-0.735453945332915	NA	NA	NA	Mm.6251
XLOC_001806			Y	-1.11425608885207	0.248280211068196	0.497564420216644	-0.583109613081012	-0.184026305044213	0.321112895414527	NA	NA	NA	Mm.332006
XLOC_001807			N	-0.961113189026097	0.0526273825010159	-0.0782124099595209	-0.945099839566033	-0.195230526944922	0.0925449398120663	NA	NA	NA	NA
XLOC_001809			N	-0.580404274035999	-0.157969496756776	-0.156032280054889	-0.348686150441128	0.106871229259769	-0.0242672973157933	SPU_024949 SPU_027941	NA	NA	Mm.371656
XLOC_001810			N	-0.103190072918694	0.235423734485014	0.0949573594553107	-0.307492662307008	-0.00539537230651636	-0.318302059441837	NA	NA	NA	NA
XLOC_001811			N	-0.951564816329708	0.115175542271635	-0.0599153556622825	-0.839291665526443	0.360970348062503	0.277019960561763	NA	NA	NA	NA
XLOC_001812			N	-0.860651616978016	-0.183405220402013	0.25025142725959	-0.860568992503357	-0.0484865812665184	0.595306842031724	NA	NA	NA	NA
XLOC_001820	Pm-Gsc	PMI_027799	Y	0.0906172547344266	0.879366292052399	0.842472628864826	-2.14316534362442	-0.6175899054191	0.173082333720109	SPU_015982	NA	comp6976_c0_seq1	Mm.129
XLOC_001824	Pm-Herc4	PMI_028471	N	-0.619179172756122	-0.35678931093088	-0.605459189250018	0.0536824039712673	-0.1024596217233	-0.0364304402475054	NA	NA	NA	NA
XLOC_001829			Y	-0.611890623235335	-0.393383967612606	-0.642449035926273	1.41255122134042	0.806817901213778	0.863915942424053	NA	NA	NA	NA
XLOC_001830	none	PMI_026458	N	-0.326564578787351	-0.354583155856339	0.11091213115379	-0.522297357915084	-0.156047118804303	0.149670466537078	NA	NA	NA	NA
XLOC_001832	Pm-Cbp20	PMI_004100	N	0.112951165707565	0.356141428216583	0.100179744541999	-0.074555359949658	0.263588872774312	-0.00761220653681148	SPU_009838	OX_Smed_1.0.22176 OX_Smed_1.0.23176	comp12429_c0_seq1	Mm.290027
XLOC_001833	Pm-Sarmr12	PMI_004101	N	0.853947878170157	0.425869149702539	0.39578762433733	0.022295415048507	-0.3203338724171	-0.591630749324405	SPU_013635	NA	NA	NA
XLOC_001835	Pm-Dlg2_1	PMI_004102	N	-0.185189720696021	0.0771592908103154	0.152065064341395	0.0681500382925705	0.280877223170496	0.340441771210211	SPU_006631	OX_Smed_1.0.05840 OX_Smed_1.0.17335	comp22897_c0_seq1	NA
XLOC_001837			Y	-1.51341237993887	-0.186889024887501	0.200887705495024	-1.43261779808605	-0.0332722004088534	0.673546589515198	NA	NA	NA	NA
XLOC_001839			N	-0.545679581938688	-0.353143233038157	-0.0353790648507821	-0.700151419559814	-0.594252704428333	0.59658778273207	NA	NA	comp8730_c0_seq1	NA
XLOC_001840			N	-0.192005168197791	-0.0233633450447579	0.179040710438795	-0.630710784520513	0.0279861482960713	0.470824789248231	NA	NA	NA	NA
XLOC_001841			N	-0.087757215844451	-0.097945365636835	0.357597744831162	-0.775998008008361	-0.157905284366459	0.930594617481412	NA	NA	NA	NA
XLOC_001848	Pm-Mt5/MmpL3	PMI_022451	Y	1.27498308765334	0.447715514171355	-0.0493648900860436	0.972848763610529	0.656145130725046	-0.265790957242549	SPU_013669	NA	NA	NA
XLOC_001850	Pm-Hiat1	PMI_019710	N	0.087780642704666	-0.171596005744265	0.0782910758655399	0.230823448042121	-0.085099720292711	-0.0284198452591472	SPU_022283	OX_Smed_1.0.21860	comp22028_c0_seq1	NA
XLOC_001851	Pm-Hiat1	PMI_019710	N	0.13674495298448	0.0525553642057263	-0.147160869228022	0.0957121445530778	0.36261609483977	-0.107456422963241	NA	NA	NA	NA
XLOC_001852			N	0.13155098751805	0.0181545662525029	0.138305916062762	-0.0808545142624053	-0.0694583369005422	0.321907416216029	NA	NA	NA	NA
XLOC_001853	Pm-Mical3l	PMI_028576	N	0.406628810833499	0.067747490090957	0.111339552678982	0.212654226012883	-0.145959646491723	0.335032295989993	NA	NA	NA	NA
XLOC_001863	none	PMI_022198	N	-0.634058171804774	-0.388698696821885	-0.41388977141949	0.387919243997029	0.353426919178573	-0.257627935540922	SPU_009428	NA	NA	NA
XLOC_001864	Pm-Rtkn	PMI_022199	N	-0.489300868602839	-0.00643157319836489	-0.0145336977124016	-0.280266367982232	0.173474671297834	0.942883828268623	SPU_019903	NA	NA	Mm.4139
XLOC_001865	Pm-G3bp2L	PMI_023759	N	-0.166233283489604	0.245974501872934	-0.00777573438707555	-0.40549982078297	0.292394736989669	0.131814330333132	NA	NA	NA	NA
XLOC_001866	Pm-G3bp2L	PMI_023759	N	0.0463345627418442	0.0899008533652811	-0.0249311301646455	-0.181406905270089	-0.139716422530185	0.221929027312831	NA	NA	NA	NA
XLOC_001868			Y	0.831480362102612	0.505555169243247	0.333821539290335	-0.539578620125383	-1.27137216773724	-0.590116080016897	NA	NA	NA	NA
XLOC_001869	Pm-Atp13a3_1|Pm-Atp13a3_1	PMI_014349|PMI_014350	N	0.337510901334881	-0.0104226904993781	-0.323365801577494	0.32005056944341	-0.0810714001759653	0.0257426874392515	NA	OX_Smed_1.0.16924	NA	NA
XLOC_001871	none	PMI_028232	N	0.243392862915182	0.406249346772975	0.254923449888074	-0.274044790507631	-0.300269911483013	-0.821568663596015	SPU_014102	OX_Smed_1.0.01461	comp22423_c0_seq1	Mm.45208
XLOC_001873	none	PMI_028232	N	0.493433123334397	-0.436669108324782	-0.160769248314896	0.611836098557396	-0.342495889232191	0.0380553240602133	NA	NA	NA	NA
XLOC_001876			Y	2.55624432099258	0.280092794734815	-0.147267342875939	1.46819417480059	-0.368267748108867	-1.66703594767606	NA	NA	NA	NA
XLOC_001877	Pm-Fn3_33	PMI_018295	N	0.660507192930238	-0.0207507873717676	-0.177113093022371	0.155804036740244	-0.790670625424242	-0.172160574202914	SPU_020012	NA	NA	Mm.331238
XLOC_001881			Y	1.32153605098017	0.204901714036144	-0.00383918521108868	0.681653062594498	0.0186064873691871	-0.00397269773731951	SPU_011679	NA	NA	NA
XLOC_001882	Pm-Akap1	PMI_021156	N	0.832466717304191	0.101569776333777	-0.175588935570734	0.618938201930963	0.366123915266899	0.277471585602193	SPU_002839	NA	NA	Mm.2969
XLOC_001884			N	2.14848988727144	-0.358706738602849	0.799421793813939	2.4757325579204	-0.625700287846437	1.44646675093926	NA	NA	NA	NA
XLOC_001892			N	0.49373226549888	0.232161070885926	-0.304404926535935	0.519795837331007	0.500336071108508	0.238210638045898	NA	NA	NA	NA
XLOC_001893			N	0.733887172196671	0.244431049972574	-0.186777892136321	0.556760510272431	0.588861739539209	0.207628946254456	NA	NA	NA	NA
XLOC_001894	Pm-Akap1	PMI_021156	N	0.478152228801661	0.103271828848361	0.250327478619072	0.492282095576055	0.533820463069565	0.302786022413124	NA	NA	NA	NA
XLOC_001898	Pm-Asb8	PMI_028321	Y	-1.07287543679942	-0.0213257447747446	-0.060395587567143	-0.65025458851069	0.0459778690573221	-0.00281278193813964	SPU_011136	NA	NA	Mm.200766
XLOC_001899			N	-0.594636663789913	-0.530349503054463	-0.511062081842538	0.525914162156475	-0.101050247250505	0.0782577593991134	NA	NA	NA	NA
XLOC_001906			N	-0.316859891906406	0.332328711669633	0.198333889981067	-0.399126877255096	0.29799437254968	0.178479755158305	NA	NA	NA	NA
XLOC_001909			N	-0.0524389229991911	-0.443819048364391	0.540240275097092	0.0164789838937653	-0.111726829517135	0.353198530812025	NA	NA	NA	NA
XLOC_001915	Pm-Gapvd1_2	PMI_020393	N	-0.42614915332284	0.120366798458964	0.0315385600602249	-0.165662419420803	-0.191910979250537	-0.0118525735024341	SPU_017037	OX_Smed_1.0.03302	comp22395_c0_seq1	NA
XLOC_001916	Pm-Gapvd1_2	PMI_020393	N	-0.350841755324003	0.236575619051736	0.0561624815392324	-0.407465169150329	-0.341162213647131	-0.0736164094428633	NA	NA	NA	NA
XLOC_001918			N	0.352785155621286	-0.000108487113100504	-0.0590092371958015	0.224917092763937	0.0494243628484661	-0.209648455290168	SPU_028214	NA	NA	Mm.244177
XLOC_001922			N	-0.80819605431698	-0.171427467482747	-0.422355593515704	-0.616922074438847	-0.180687871726158	0.0527476959546586	NA	OX_Smed_1.0.21090	NA	NA
XLOC_001923			N	-0.125021789769679	0.0799273858189095	0.136290156922693	-0.793567710214547	-0.363842172057562	-0.32095529514471	NA	NA	NA	NA
XLOC_001926	none	PMI_026059	N	-0.124589757398815	-0.240808599748501	-0.26100106367502	0.205646553512279	0.331505881119428	0.340371295276023	SPU_001714	NA	NA	Mm.187554
XLOC_001927	Pm-C19orf2	PMI_026058	N	0.926416445507757	0.340029414818773	0.203694897996062	0.368034791655825	-0.0252113376769408	-0.583954338372219	NA	NA	NA	Mm.393018
XLOC_001928			N	0.057072837883265	0.31739499112229	0.305976882412151	-0.683662762022069	-0.0650374334771771	0.0501002548894359	NA	NA	NA	NA
XLOC_001930	Pm-C19orf2	PMI_026058	N	0.303819242488633	0.136684832976764	-0.0692854838177461	0.106051701215574	-0.27912301414982	-0.30794776005955	NA	NA	NA	NA
XLOC_001932			N	-0.695782825370335	-0.421160519030311	-0.436552061737454	-0.184924205818118	-0.400267654382402	0.123613807976788	NA	NA	NA	NA
XLOC_001933			N	-0.849002767249203	-0.267335689800177	0.0867543044332232	-0.831781918730478	0.0363238601661497	0.137772340782662	NA	NA	NA	NA
XLOC_001939	Pm-Egf/HyalinL5	PMI_013966	N	0.636787182977061	-0.0191740857103076	-0.0271401402194508	-0.0422276528973894	-0.588138279390668	0.0147905101512041	NA	NA	NA	NA
XLOC_001942			N	-0.253507258083872	0.0818684153671206	0.00125565524937447	-0.297862998466988	0.506085181795594	-0.261999659939168	NA	NA	NA	NA
XLOC_001943			N	-0.25511489624708	0.437760145685661	-0.00988341095319602	-0.460102018334781	0.360564584487091	0.199536623270172	NA	NA	NA	NA
XLOC_001952	none	PMI_023801	Y	0.805866731125282	0.438721860215252	0.175758869263379	0.0196652308015767	-0.336188545563622	-1.09097339115369	SPU_010316	NA	comp19766_c0_seq1	NA
XLOC_001953			N	0.370278787532679	0.125404269930668	0.372080809689956	0.197685984140847	-0.185527628984374	0.871016827718972	NA	NA	NA	NA
XLOC_001954			N	0.199877175236154	-0.183143688109673	0.136595607785025	-0.11733426124823	-0.246919415802487	0.474157471928671	NA	NA	NA	NA
XLOC_001955	Pm-Perlc_2|Pm-Egf/HyalinL5	PMI_013964|PMI_013965	Y	0.297335880177918	-0.246343327055187	0.403468384481472	0.978236624342828	-0.18716102323386	1.33658783036936	NA	OX_Smed_1.0.05565	NA	NA
XLOC_001956	none	PMI_027974	N	0.195398138713764	0.183835807639116	0.0974428218515448	-0.0231794622293846	-0.184700959116129	-0.200109940078918	NA	NA	comp20998_c0_seq3	NA
XLOC_001957			Y	0.709374399994504	-0.613294382465052	-2.29618486536207	0.3946468360077	0.0246797796078596	-2.26518796198215	NA	NA	comp30191_c0_seq1	NA
XLOC_001958			Y	0.884693676928493	0.732703592671982	-0.152794538593951	0.113347445739498	-0.0395086543989279	-1.82794813631162	NA	NA	NA	NA
XLOC_001961	Pm-Scube	PMI_015432	N	-0.17354019922986	0.164233903253564	0.0376010259661613	0.219947647872547	0.05704925407756	0.815180334776294	SPU_028567	NA	NA	NA
XLOC_001962			Y	3.22305727606546	-0.647502474062147	0.309279732614745	3.01230486822088	0.669154145771468	-0.916167421008694	NA	NA	NA	NA
XLOC_001968			Y	-1.37758399638848	-0.0998036093944755	-0.130650512098374	-1.03645631487881	-0.129689104462187	-0.308605395666488	NA	NA	NA	NA
XLOC_001969			N	0.553433093422225	0.568620461026431	0.426732452000007	0.0643498575854446	-0.177526299964494	-0.824105478057839	NA	NA	NA	NA
XLOC_001970			N	0.908412356830582	0.46866044249199	0.35429641628507	0.19135591478851	-0.5218029469291	-0.742358837009326	NA	NA	NA	NA
XLOC_001971			N	0.306043989088666	0.460908031519107	0.154648953698828	-0.0917711229219524	-0.233988440851062	-0.769064579712103	NA	NA	NA	NA
XLOC_001972	Pm-Col6a3	PMI_006457	N	0.109019271407269	0.153933525256285	0.529642875491892	-0.412929526221178	0.040073849261789	0.228241349091892	NA	NA	NA	NA
XLOC_001981	Pm-C17orf98	PMI_014665	Y	0.81830401080507	0.408185531587297	0.128436684149936	0.215105209366361	-0.268266514443586	-1.11559040110588	NA	NA	NA	NA
XLOC_001982	Pm-Dlx	PMI_014666	Y	-0.96626206751844	-0.275343285947138	0.0658147589334315	0.552310168097679	0.483827823687346	1.92204982266009	SPU_002815	OX_Smed_1.0.14423	comp13138_c0_seq1	Mm.439763
XLOC_001984	Pm-Dlx	PMI_014666	Y	-1.74520427470902	-0.339543774921495	1.04227217258131	-0.192440813278922	-0.0931687674580014	2.03413045232894	NA	NA	NA	NA
XLOC_001987	Pm-Cwc22	PMI_014180	N	0.230336842943519	0.288750826560966	0.185003599927093	-0.178185871777961	0.172778003699836	0.268647224478002	SPU_010596	OX_Smed_1.0.11520	comp18646_c0_seq1	Mm.288151 NA
XLOC_001989	Pm-Nbeal1_1	PMI_014181	N	-0.184722530460579	0.14862773505558	0.265486319060496	-0.193798609559125	0.0670774888950152	0.0679388340751154	SPU_007365 SPU_010789	NA	NA	NA
XLOC_001990	none|none	PMI_021054|PMI_021055	Y	1.0529497521489	0.547838018791966	0.239139843785128	0.40894946433717	-0.241762589552672	-0.810192379995074	SPU_027452	OX_Smed_1.0.04781	comp17711_c0_seq1	NA
XLOC_001993			N	0.944126750357287	0.451238874613152	-0.249725999261244	-0.87599673787888	-0.39482827931144	-0.428278612727506	NA	NA	NA	NA
XLOC_001999	Pm-Dnajc1	PMI_026496	N	0.27122688190909	0.0298603098579877	-0.146532357579833	0.00495330433491751	-0.0679224291610319	-0.296737692778549	NA	NA	NA	NA
XLOC_002002	Pm-Acsl1	PMI_017650	N	-0.360610961391986	0.0820417139120482	0.32862086230211	-0.615828938941887	-0.182534136952499	0.666930714372409	SPU_002209	NA	NA	NA
XLOC_002004	Pm-Tanc2_1	PMI_010446	N	0.78349882368895	-0.14543108406807	0.14759239353606	0.605981127880856	0.0166482648186863	0.240662748128366	NA	NA	NA	NA
XLOC_002006	Pm-Mcm9	PMI_010445	N	0.126335771123076	0.0741846611045905	0.0162128558780247	0.254748160184895	0.202526301272565	0.17803662418525	NA	NA	NA	NA
XLOC_002008	Pm-Tanc2_1	PMI_010446	N	0.445986932760743	0.0610733963450508	0.213803114760085	0.569201233763	0.0534656822847576	0.307819517613042	NA	NA	NA	NA
XLOC_002009	Pm-Msx	PMI_029202	Y	-6.31084380085322	-5.03164405931916	-3.57328768918591	-1.55794089528079	-0.253850992832924	1.2830806236379	SPU_022049	OX_Smed_1.0.05157	comp11596_c0_seq1	Mm.1763
XLOC_002012			N	-0.147544516477569	-0.512669094061586	0.218296956315907	-0.474708512699901	0.469333774618791	1.21603431123014	NA	NA	NA	NA
XLOC_002013	none	PMI_020980	N	1.3409940348665	-0.535113857470787	-0.652417128430436	1.03450882914266	-0.0249873569519255	-0.935316480518265	NA	NA	NA	NA
XLOC_002014			N	0.120737881197879	-0.583482050537635	-0.04020048018866	-0.837261325533539	0.444094329254991	0.415099624563324	NA	NA	NA	NA
XLOC_002015	Pm-Scaper	PMI_019728	N	0.11937295606597	0.0685850116768232	0.0552012548974247	-0.331235805349298	-0.511272538451493	-0.216737833094516	NA	NA	NA	NA
XLOC_002019	Pm-Polyp	PMI_022100	N	0.116420398909627	-0.53770356664201	0.462779739252152	0.410233131850609	-0.341138168435697	0.712811337812547	NA	NA	NA	NA
XLOC_002021	Pm-Ncapd2-2	PMI_023955	N	0.16583469555001	-0.632215512866128	-0.0609589970584754	-0.504290203126753	-0.617493814232936	1.39539212178189	SPU_011310	NA	NA	NA
XLOC_002023	Pm-Dnahc8	PMI_014803	N	-0.788542763435613	-0.41709478504743	-0.318752036551208	-0.410918798379968	-0.178973590034864	-0.0210527022038891	SPU_008282	NA	comp27671_c0_seq5	Mm.22315
XLOC_002026	Pm-Epb4.1l1	PMI_025002	N	0.762632449712415	-0.0358250120184073	0.00648826946073835	0.660810335325975	0.00934098252583497	0.173934042584121	SPU_013520	NA	NA	NA
XLOC_002027			N	0.303137892782361	-0.146377699406177	-0.229206376325125	0.780396082867891	0.584414268800648	0.0835991566153603	NA	NA	NA	NA
XLOC_002028			N	0.188919839982874	-0.454938098753598	-0.570167589496627	0.784765255300928	0.439442537888211	-0.149108326943221	NA	NA	NA	NA
XLOC_002033	Pm-Epb4.1l1	PMI_025002	Y	0.900829531751511	-0.552515670054709	-0.30357420395606	1.27571022403436	0.158493496967315	0.243619208054566	NA	NA	NA	NA
XLOC_002034	none	PMI_014752	N	-0.126933263630131	0.030352278383789	-0.171252019798604	0.230450428750487	0.152312611162986	-0.023166927507413	NA	NA	NA	Mm.102496
XLOC_002039			N	0.0980445954297609	0.485315112942133	0.888633565730292	-0.00807518770511311	0.156353403615902	1.25267885405355	NA	NA	NA	NA
XLOC_002042	none	PMI_014752	N	-0.102155829377722	-0.138134466160571	-0.145380765201291	-0.0524263737224897	0.127954199435605	-0.103773256941939	NA	NA	NA	NA
XLOC_002043	Pm-Lrrc45	PMI_010181	N	-0.97742055784529	0.0506746631532995	0.198748040359143	-1.08141563122238	-0.311040743301201	0.401088552161274	SPU_004418	OX_Smed_1.0.00877	comp24598_c0_seq1	Mm.347545
XLOC_002044	Pm-Rac	PMI_010178	N	0.328080235257911	-0.122322919990222	-0.138065847958728	0.239914000294881	0.0111688322746916	-0.204629198144933	NA	OX_Smed_1.0.03558 OX_Smed_1.0.07910	NA	Mm.292510
XLOC_002045	Pm-Znf598	PMI_010179	N	0.197272005019334	-0.0222111664814692	-0.233910267600577	0.287331041153409	0.163602101450973	-0.252299032983134	SPU_022835	OX_Smed_1.0.02146	comp20135_c0_seq1	Mm.219581
XLOC_002049	Pm-MlckL	PMI_023547	Y	-1.30169459480095	-0.763753649882345	-0.809317650441246	1.15062301711444	0.620779156208941	0.2970575135751	SPU_025882	OX_Smed_1.0.17760	NA	NA
XLOC_002050			N	-0.542703828802812	-0.311733975903678	-0.792649446680889	-0.538509893678173	-0.608717874109815	-1.63905275332593	NA	NA	NA	NA
XLOC_002056	Pm-Mark3	PMI_021475	N	0.160536747502999	0.0560237053319725	-0.135776892518282	-0.0174773327575769	0.147520214095773	-0.0913790268251056	NA	NA	NA	NA
XLOC_002057	Pm-Prox1	PMI_021476	Y	-0.423462075844235	-0.730061092829334	-1.20598357838032	0.877482761046451	0.376185882029898	-0.168043899595716	SPU_015984	OX_Smed_1.0.18658	NA	Mm.132579
XLOC_002063	Pm-Plod2	PMI_022114	N	-0.214079520771732	-0.341802796069973	-0.100506910428677	-0.344479712688454	0.192050692351192	0.490203762012419	SPU_005537	OX_Smed_1.0.17778	comp20171_c0_seq1	NA
XLOC_002073	Pm-Fam76a	PMI_025091	N	-0.410965682469891	0.044448593286922	0.0292225580104366	-0.568156112582206	-0.0493721189527486	-0.177189102249811	SPU_016712	NA	comp17241_c0_seq3	Mm.11473
XLOC_002075			Y	-1.04923565883285	-2.95155725445013	-2.10363846896402	0.734524068788291	-0.432501519269519	0.422390655061473	NA	NA	NA	NA
XLOC_002076			Y	0.563644205856466	-0.112942443253304	-0.963328708770912	-2.3203885336931	-2.9607650958867	-4.73536468346985	NA	NA	NA	NA
XLOC_002077	Pm-Hsp40F	PMI_011019	N	-0.796631688286568	0.241375504448596	0.00339030611068742	-0.836232522815862	0.315491690181678	-0.0667472803076256	SPU_021154	OX_Smed_1.0.17448	comp10492_c0_seq1	Mm.37516
XLOC_002078	Pm-Rab3fap1	PMI_011020	N	-0.416923898111561	-0.071869066580832	-0.131133720806059	-0.211691518658418	0.0227323058768683	-0.117022632261254	SPU_000257	OX_Smed_1.0.22317	comp22128_c0_seq1	Mm.489713
XLOC_002079	Pm-Dsp6	PMI_028704	Y	2.08387186140336	0.140256951167767	-0.158269683996174	1.90352712387576	0.489873317596112	0.126374463787743	SPU_009718	NA	NA	Mm.1791
XLOC_002088			N	0.515580037626906	0.622599271259325	-0.104653398227399	-0.376186280122296	0.296399561123905	-0.677786449348724	NA	NA	NA	NA
XLOC_002089	Pm-AtminL	PMI_026136	N	0.123661000257407	0.324984271763698	0.177455611382072	-0.184108849390183	0.0225604694271749	0.0411200051950788	SPU_011267	OX_Smed_1.0.07055	comp13958_c0_seq1	Mm.259736
XLOC_002091			Y	-1.37855785818335	0.0143709844353924	0.112848629957071	-0.729600057288677	0.588180477126217	0.801936694556588	NA	OX_Smed_1.0.17704	NA	NA
XLOC_002095	none	PMI_014969	N	-0.0289575648843101	0.0357516039780784	-0.144957501933448	0.351745389706931	0.176383188706767	0.594855305734619	NA	NA	NA	NA
XLOC_002096	none	PMI_014970	Y	1.08391184118673	0.453812600831154	0.463096345928415	0.180431300319887	-0.145906884723493	-0.683554391622866	SPU_001429	OX_Smed_1.0.22754	NA	NA
XLOC_002097			N	-0.800864164759278	-0.32337044227014	0.00730461427947278	-0.337715531024543	0.485487691420113	0.472635130789918	NA	NA	NA	NA
XLOC_002099	Pm-Fuzzy1	PMI_027222	Y	-1.26661704692789	0.283288629437699	-0.304024030162208	-1.29779458885683	0.140423409357746	-0.377548775898049	NA	NA	NA	NA
XLOC_002100	Pm-Fuzzy1	PMI_027222	N	-0.585953458858985	-0.326410587551269	-0.358837397708415	-0.593707961959154	-0.077888080357713	-0.319467896839411	NA	NA	NA	NA
XLOC_002101	none	PMI_027738	N	-0.280301255417599	-0.17394431738114	0.125208699078412	-0.415601565780478	-0.180852215670861	0.196156790273711	NA	NA	NA	NA
XLOC_002105	Pm-Scrib	PMI_023850	N	0.92685111339379	0.220738065967936	0.119503034510375	0.453572049358748	-0.017389801578738	-0.115947055863957	NA	NA	NA	NA
XLOC_002107			N	0.624452689184546	0.729443275834207	0.563752882897946	-0.288763346217791	-0.17270660970144	-0.479719006018683	NA	NA	NA	NA
XLOC_002111	Pm-Efhc2_1	PMI_024108	N	0.902754072798488	0.413582933301827	0.32669888940684	-0.0405704919310305	-0.544650279371869	-0.775790389712473	NA	NA	NA	NA
XLOC_002113			Y	0.761529363359983	0.936937802129239	1.15241578882625	0.0931921715876655	0.778617761983268	0.681601383096734	SPU_009520	NA	NA	NA
XLOC_002114	Pm-Snf2	PMI_025783	N	0.599433179833232	0.0788819471920619	0.0581235011017219	0.245874394909157	-0.24265420443124	-0.201336811269393	NA	NA	NA	NA
XLOC_002116			Y	1.18941724422386	-0.0128932703793114	0.432181906912299	0.853110099995325	-0.0607640815769858	0.131544284792393	NA	NA	NA	NA
XLOC_002117			Y	1.22459209630158	0.488409924171669	0.100609240067064	0.860023023508852	-0.097642375968037	0.0546501668716331	NA	NA	NA	NA
XLOC_002122			Y	-1.34295966086522	-0.0185686289142437	0.144067596271766	-1.45283643555972	-0.00956055149094912	0.0224021210243372	NA	NA	NA	Mm.202561
XLOC_002129	Pm-Med23	PMI_017616	N	-0.499698856736889	-0.406973882298714	-0.124995628697423	0.176840761460252	-0.136475919123554	0.465566930122144	NA	NA	NA	Mm.28020 NA
XLOC_002131			N	0.604211380091377	0.525698358740502	0.321777672744461	0.37708941605331	-0.254015401589342	-0.397531837781871	NA	NA	NA	NA
XLOC_002134			N	-0.358950663160929	0.0560775004331262	0.0653190173612389	-0.890699716876749	0.01676855409733	0.548947267522544	NA	NA	NA	NA
XLOC_002135	Pm-Usp22	PMI_021927	N	-0.57997563777273	-0.19000724863993	-0.110972047347472	0.0767860356244666	0.289918334539408	-0.00345659950638907	NA	NA	NA	NA
XLOC_002136	Pm-St8sia2	PMI_021926	N	-0.317490047860527	0.200441834509025	-0.000773622732299195	-0.265892808043321	0.350863738616606	0.0424019326782514	NA	NA	NA	NA
XLOC_002139			N	0.930388502353286	0.507110722292358	0.140607091870256	0.468216958220653	0.227094978377583	-0.0022481576698611	NA	NA	NA	NA
XLOC_002152	Pm-Fn3/Igf_29	PMI_007995	Y	1.12861334366721	0.194882538368873	-0.414351127977911	-0.149365796359088	-0.29818359007032	-0.994327940831789	NA	NA	NA	NA
XLOC_002161			Y	-0.0218472836319444	-0.183408406038562	-0.543271455222463	1.12865819789551	0.377088955143069	-0.0157539210844291	NA	NA	NA	NA
XLOC_002175			N	-0.879667065557564	-0.091894864965443	0.0974346973361405	-0.374411055512215	0.174210603656918	0.336660465641839	NA	NA	NA	NA
XLOC_002176			N	-0.394621349653582	0.290695549372535	-0.170665890731366	-0.00556251975816065	-0.0151255139757661	0.100966170271848	NA	NA	NA	NA
XLOC_002177	none	PMI_023025	N	-0.671926193188629	0.0165167517382268	0.0640603282882858	-0.894231868083612	0.0398983446874941	0.355970857459886	NA	NA	NA	NA
XLOC_002178	none	PMI_007720	Y	-1.01868396502822	-0.0553267912011223	-0.225000659690789	-0.861734911208313	-0.131116175892699	0.215095681617544	NA	OX_Smed_1.0.08049	NA	Mm.44174
XLOC_002179	Pm-AtrnL1	PMI_007722	Y	0.905668970701966	-0.378616921510728	-0.219721224312386	1.03940426299498	-0.166806712386271	-0.739800359680646	NA	NA	NA	NA
XLOC_002180	none	PMI_007719	N	-0.281111920307905	0.0253193841183779	0.0722406161686023	-0.789408247487015	-0.230260854127393	-0.109807715671352	SPU_008045	NA	NA	Mm.23977
XLOC_002181	Pm-Noc3l_1	PMI_007721	N	-0.815473147188958	-0.108412163177963	-0.0584719357286538	-0.316244418117569	0.365295903653956	0.681572759822565	SPU_011094	OX_Smed_1.0.15179	NA	NA
XLOC_002183	Pm-Lyz	PMI_029256	N	-0.176438595785141	-0.632945294440834	-0.10581668253342	-0.385020559634732	-0.448812815875242	1.05372545052992	NA	NA	NA	NA
XLOC_002186	Pm-Rp2	PMI_027161	N	-0.294837663162755	-0.0535759503489145	0.024450446986215	-0.950232557513051	-0.634378840021992	-0.266021518599523	NA	NA	NA	NA
XLOC_002190	Pm-Pde1C	PMI_018779	N	0.266104568924536	0.208461724222626	-0.26728745693296	-0.310550697818942	-0.506678747197347	-0.317278906788894	NA	NA	NA	NA
XLOC_002191			N	0.346130702588063	0.283332684975621	-0.236503338459323	-0.00256448233838976	0.45356796120331	-0.0830437351054071	NA	NA	NA	NA
XLOC_002192	Pm-Dis	PMI_004293	N	0.424741274226692	0.0388804938130703	0.121734927756489	0.230402658041076	-0.0198196272448128	0.00857373742484327	NA	NA	NA	NA
XLOC_002193	Pm-Notchl1	PMI_004294	N	0.356055248725413	-0.706446131503195	-0.172867836840737	0.237746216836531	-0.43381360522213	0.606099208574925	NA	NA	NA	NA
XLOC_002194	Pm-Dcst2-3|Pm-Dcst2-3	PMI_004295|PMI_004296	Y	1.24878579867882	0.572941161227912	-0.328279386307797	0.640938030027498	0.658257250018289	0.420283458042716	NA	NA	comp27364_c0_seq1	Mm.164013
XLOC_002195			Y	1.15076533765164	0.225338738517931	-0.0238805972479245	1.07789988292689	0.667231108909772	0.780582988134884	NA	NA	NA	NA
XLOC_002196	Pm-Sorl1	PMI_004297	N	0.290025237017655	-0.143230341916589	-0.420995387397567	0.441173596615915	-0.257840557688917	0.0966875022622976	NA	NA	NA	Mm.243926
XLOC_002197			Y	-0.408669915529522	0.705574166327291	0.878023540516675	-2.00029596107657	-0.625868374852693	-0.70858305421846	SPU_014010	NA	NA	NA
XLOC_002203	Pm-Z236	PMI_020778	Y	-1.33447882308808	0.307876428666592	0.434216125669895	-1.17791920874404	0.540185391037902	0.353760471041912	SPU_022800	NA	comp18195_c0_seq1	Mm.26852
XLOC_002205			N	-0.459903497131025	0.252361117369805	-0.0935880341342335	-0.126762481873694	0.242435914147822	-0.185964119363682	NA	OX_Smed_1.0.02782	NA	Mm.32615
XLOC_002210			N	-0.76268765305733	0.194301620471818	-0.066706997875179	-0.343441623210529	0.559180497583116	0.313239915586938	NA	NA	NA	NA
XLOC_002214	Pm-Faah2	PMI_023276	Y	-1.29107466061941	-0.461680740737082	-0.616392172823057	0.0710305066847526	-0.377918717744606	-0.270194282053269	SPU_000660	NA	NA	NA
XLOC_002221			N	-0.554176299171329	-0.259103894828361	0.229240103292709	-0.62999374092567	-0.189700171589932	0.494266096390339	NA	NA	NA	NA
XLOC_002223	Pm-Lon	PMI_020769	N	-0.626734318491766	-0.035735564089709	0.0618553956169604	-0.377456530275608	0.218083293367137	-0.00227037299934396	NA	NA	NA	NA
XLOC_002224	Pm-Lon	PMI_020769	N	-0.117635952739798	0.308111779189169	0.105862351576821	-0.127887047481265	0.490545965573368	0.222719706263332	NA	NA	NA	NA
XLOC_002227	Pm-Kidins220	PMI_016930	N	0.574481336819354	0.127967829283524	0.359458742342007	0.255252626876844	-0.112657146600761	0.619152483013986	SPU_019649	NA	NA	NA
XLOC_002228	Pm-Slc6a5_1	PMI_016931	N	-0.613815774231355	-0.531971747329404	-0.718193998713454	0.471591527292726	-0.0151737013096712	0.421360924532995	NA	NA	NA	NA
XLOC_002230	Pm-Pgls	PMI_028002	N	-0.489781712661674	-0.191895428668114	-0.129651028030638	-0.273010471337088	0.312521361830156	-0.0914583919975602	SPU_002490	OX_Smed_1.0.00809	NA	Mm.282284
XLOC_002231	Pm-Neuglbn	PMI_013170	N	-1.30268398411936	0.213316594188281	1.95940817222366	-1.44085069689052	0.0286076497939733	1.2044244927189	SPU_004406	OX_Smed_1.0.09157	NA	Mm.41395
XLOC_002235	Pm-Cypf	PMI_017911	N	-0.382727294226727	0.0793923746675807	-0.0797019086442583	-0.921857074045117	-0.007134314022124	-0.462354351238927	NA	NA	NA	NA
XLOC_002236	Pm-Drd2	PMI_017913	N	0.629158601724327	0.250134034813204	0.235741739063822	0.302914053906868	0.440568908393913	-0.0233375015179303	SPU_024900	NA	comp245320_c0_seq1	NA
XLOC_002237	Pm-Nans	PMI_017912	N	-0.66838318479543	0.000346599621166928	0.143712671289453	-0.565214518836363	0.268009230641081	0.402589247732235	NA	NA	NA	NA
XLOC_002238			N	-0.55719955043266	-0.238399104445792	-0.108156933432788	-0.192854088576739	-0.130446768509819	0.285643600857112	NA	OX_Smed_1.0.15438	NA	NA
XLOC_002239	Pm-Fam82a	PMI_025437	N	-0.761149834282989	-0.332606226042904	0.518549814626931	-0.473539564330126	-0.274775207804866	0.553481420839834	NA	NA	NA	NA
XLOC_002240	Pm-Flcn	PMI_008157	N	0.0395936972657927	-0.427221642260092	0.349942004531184	0.571760161425864	-0.536387675492389	0.0318415091439463	SPU_025451	OX_Smed_1.0.02941	comp23408_c0_seq3	Mm.339640
XLOC_002241	Pm-Ttc26	PMI_008159	N	0.0734931716949971	0.239381476748045	-0.0373307105412852	-0.461606966685485	-0.410110590135955	-0.801676598834908	NA	OX_Smed_1.0.16191	comp21046_c0_seq1	Mm.253446
XLOC_002242	Pm-Mppe1L	PMI_008158	Y	-1.22025551912865	-0.249508634500502	0.366061533208137	-0.289171966512088	-0.173359982165206	0.314686927389902	SPU_021527	NA	NA	NA
XLOC_002244	Pm-Mppe1L	PMI_008158	N	-0.959518379401855	-0.295725325135547	0.102711345464796	-0.277624014308555	-0.31105469294688	0.188306903104093	NA	NA	NA	NA
XLOC_002245	none	PMI_019241	N	0.392490106972605	0.0919702687922923	0.33704537296433	-0.0925055374344899	-0.665372667327964	-0.62928279972379	SPU_000899 SPU_028605	OX_Smed_1.0.03758 OX_Smed_1.0.03759 OX_Smed_1.0.07823	NA	Mm.251575
XLOC_002247	Pm-Hypp_1369	PMI_019240	N	0.734234982257983	0.206101401039211	0.171490543488863	0.239663952814807	-0.333961639434508	-0.950037006758026	NA	NA	NA	Mm.184898
XLOC_002248			N	0.138636470258409	-0.110187932104457	-0.294536890527346	0.0520732062584632	0.169900655067192	0.147095644760648	NA	NA	NA	NA
XLOC_002252	Pm-Ocrl1	PMI_007262	N	0.483673140071242	-0.0483594498033233	-0.210741496268145	0.14719025733449	-0.214969686676194	-0.424086508869544	SPU_016606	NA	comp27420_c0_seq2	NA
XLOC_002253	Pm-C21orf66L	PMI_007263	N	0.347521573871156	0.145034953251413	0.193822846905638	0.0653682306268046	0.111505775807383	0.0391672821583477	SPU_012736	OX_Smed_1.0.05527	comp22177_c0_seq2	Mm.347
XLOC_002255	Pm-Tk9	PMI_023855	N	0.875820053286818	0.271617714594096	0.0308351117847168	-0.054449289001054	-0.183259307832945	-0.789745805391048	NA	NA	NA	NA
XLOC_002257	Pm-Adsda_rnas	PMI_027214	N	0.184268216505089	0.245805189976932	0.300814734948668	-0.335733636207147	-0.379850064279227	0.532486440444294	NA	NA	NA	NA
XLOC_002261	Pm-Slc24a2_1	PMI_017747	N	0.327892486703647	0.584273311946961	0.437043532145413	-0.624324752889124	-0.392150975399448	-0.751397489018828	NA	NA	NA	NA
XLOC_002262	Pm-Prkab2	PMI_017749	N	-0.772561311037941	0.00401904727282259	0.0845501734599512	-0.15747904423476	0.310316747612697	0.120422928944841	NA	NA	NA	NA
XLOC_002263	Pm-Ensa	PMI_017748	N	-0.557460110143759	0.0231503485547426	0.106750411843496	-0.537274215346532	0.0778531108800142	0.0875763694516116	NA	NA	comp17437_c0_seq2	Mm.241365
XLOC_002265			N	-0.4494336045829	0.194826730944514	0.231683578657196	-0.699685799158225	-0.146179932124039	0.0671727762958442	NA	NA	NA	NA
XLOC_002270			N	-0.352782318815887	0.0569608276076881	0.115395666383192	-0.301977244241907	0.219480974689214	-0.106935952931426	NA	OX_Smed_1.0.02782	comp25571_c0_seq2	Mm.32615
XLOC_002274			Y	-0.125766293961813	0.0954881915122051	-1.03722664540874	-0.00173638758557638	0.625950123153722	-0.784482121411672	NA	NA	NA	NA
XLOC_002276			Y	-0.529272663501452	0.0725607328454931	0.099019062871055	-1.2912684695487	-0.359698068529164	-0.473544438375181	SPU_003069	OX_Smed_1.0.22274	comp586853_c0_seq1	NA
XLOC_002277			Y	-0.179390019454314	0.290432118430484	0.168019507651307	-2.2678430640518	-0.773264827010857	-0.443671217577296	NA	NA	NA	NA
XLOC_002280			N	0.360197002125718	-0.0487283997293084	0.311067070628482	-0.223173938342006	-0.368023980538522	0.227770053140622	NA	NA	NA	NA
XLOC_002281			N	0.283271413699459	-0.0607794254601256	0.221970381344679	-0.0527008377561433	-0.184055220973539	0.0411842245393689	NA	NA	NA	NA
XLOC_002282			Y	2.07426583437364	0.146515457952611	0.226412124530553	1.11112717169682	0.286168644180371	-0.795288526601083	NA	NA	NA	NA
XLOC_002283	Pm-Prpf40B	PMI_013782	N	-0.569028465287546	-0.336451988246576	-0.0686955532095588	-0.373528480237862	-0.181958198829427	0.0824041928481011	SPU_017602	OX_Smed_1.0.22337	comp18723_c0_seq1	Mm.257474
XLOC_002289	Pm-Sec16a	PMI_020776	N	-0.139461570219865	-0.384821772205548	-0.334857818066508	0.291308638987614	0.0139635463985607	-0.143532558701789	NA	NA	NA	NA
XLOC_002290			N	0.189734486701984	-0.163866159131035	0.158869541376788	0.0466976155460458	-0.279007422021638	0.00471072091595383	NA	NA	NA	NA
XLOC_002291	Pm-Dhps	PMI_021250	N	-0.755697885978246	0.0402075838642245	-0.0178939988267644	-0.601632589009514	0.258547071947065	-0.089289058874468	SPU_012301	OX_Smed_1.0.11961	comp21152_c0_seq1	Mm.193086
XLOC_002293			N	0.860343327297739	0.0172765241926792	-0.121606939857954	0.271742408052318	-0.761891936661787	-0.360975455589578	NA	NA	NA	NA
XLOC_002295	Pm-Exoc8	PMI_011920	N	-1.17799657350077	-0.16353107369352	-0.0126560524306461	-0.4510959454652	-0.0783376684702369	0.092945563884648	NA	OX_Smed_1.0.06829	NA	NA
XLOC_002296	Pm-Aldh4a1	PMI_011921	N	-0.291581408311532	-0.469332239653938	-0.291643031907929	0.421867321385227	-0.0394343126956112	-0.158497602070457	NA	NA	NA	NA
XLOC_002299	none	PMI_004942	N	-0.0469797766873944	0.350254535875977	0.278945025648434	-0.756772247930498	-0.281184144557163	-0.829898202156807	NA	OX_Smed_1.0.22952	comp25683_c0_seq2	NA
XLOC_002300	Pm-2OGFeII|Pm-2OGFeII	PMI_004946|PMI_004947	N	-0.579767331141947	0.0581930546758134	-0.092169066639058	-0.0753306821252808	0.0860830893189842	-0.261189074135566	SPU_028584	NA	NA	NA
XLOC_002301	none	PMI_004943	N	-0.620379131988674	0.0992875163293548	0.113543981048528	-0.911914158688945	0.101575183732889	0.215924878622179	SPU_023511	NA	comp18828_c0_seq1	Mm.3317
XLOC_002303			N	0.261376097992155	-0.274333170654935	0.0301990343092178	0.679790317491492	-0.17011806056535	0.0822045958949515	NA	NA	NA	NA
XLOC_002305	Pm-Abca1_2	PMI_022173	Y	1.40784554364539	0.499987284484877	-0.0498366777924863	0.720758742011618	0.0639091155809084	-1.33483163186986	SPU_028337	NA	NA	Mm.277376
XLOC_002307	Pm-Bindin	PMI_007454	N	-0.0276633726420762	0.136752113318731	-0.203980945596935	-0.0521457710119006	0.0518076137994049	0.018158032713787	NA	NA	NA	NA
XLOC_002309			Y	-4.20105241464884	-4.04998940403867	1.68493424343732	0.235403945913024	-1.80442529258545	2.78736539370194	NA	NA	NA	NA
XLOC_002313			Y	-1.2488559879299	0.0405894467652918	0.169769984667641	-0.786796855057507	0.0961096532909807	0.377648146774867	SPU_001771	NA	comp23494_c0_seq1	Mm.478923
XLOC_002322	Pm-Hp_Loc203522|Pm-Hp_Loc203522	PMI_013777|PMI_013778	N	0.25117494578346	-0.0137746494962219	0.267918318739746	0.0530701862882247	-0.224773307657499	0.22370012013008	SPU_026177	OX_Smed_1.0.15305	comp22926_c0_seq1	NA
XLOC_002328			Y	-1.64027659545519	0.23764194075532	0.316193640752883	-1.09120995738107	0.00970734979326655	0.481687994951394	NA	NA	NA	NA
XLOC_002330			N	-0.546770880397217	-0.0385741180340176	0.215565151593072	-0.337109811143897	0.0352256743273296	0.433558069692915	SPU_011287	NA	NA	Mm.156195
XLOC_002332			N	-1.10427739168257	0.0405393836418789	0.455379679308434	-0.875381486315963	0.145828358360562	0.316059198685032	SPU_020889	NA	NA	NA
XLOC_002336	Pm-Rtel1	PMI_020826	N	-0.0852049469284446	-0.691942709049272	-0.113043699422273	-0.411599420623291	0.102422533604831	0.625687980811061	SPU_010393	OX_Smed_1.0.10828	comp24794_c0_seq3	Mm.11333 NA
XLOC_002337	Pm-Neu1	PMI_011440	N	-0.767643715281624	-0.265019888384538	0.464211132081891	-0.137092052870097	-0.116143119519324	0.23467902216453	NA	NA	NA	NA
XLOC_002339	Pm-Gtf3c5	PMI_011441	Y	-2.2595923321279	-0.107409392544111	-0.0964129437187321	-1.98636760536146	-0.429065961473542	-0.127149092286971	SPU_005584	OX_Smed_1.0.20973	comp19208_c0_seq1	Mm.274120
XLOC_002340	Pm-Hypp_2467	PMI_011442	N	-0.150095880268825	-0.379171218375343	-0.161738526534171	0.464860956498928	-0.120841602562862	-0.312913627255802	NA	NA	NA	NA
XLOC_002342	none	PMI_017837	Y	0.97435903797951	0.455733032627045	0.182778025440019	0.236566640755799	-0.435451868636632	-1.10828894483422	SPU_004880	OX_Smed_1.0.21611	NA	NA
XLOC_002343			Y	-1.33114880568928	0.00695086126908324	0.627776348002998	-0.998288425517705	0.128385403717815	1.2365022515749	NA	NA	NA	NA
XLOC_002344	Pm-Gsr	PMI_020423	N	-0.781124225751568	-0.437825330327934	-0.079281371349149	-0.0181649047899672	-0.112808572608892	-0.134883075659483	SPU_008873	OX_Smed_1.0.15980	NA	Mm.283573
XLOC_002345	Pm-Gsr	PMI_020423	N	-0.0457023736208321	-0.314602947357338	-0.283443669546794	0.120859874769421	-0.0468233196517304	-0.0661132104794745	NA	NA	NA	NA
XLOC_002346			N	-0.659252044796813	-0.511686882433606	-0.44060565114348	-0.122407015059123	0.481414696698558	-0.0976641566696229	NA	NA	NA	NA
XLOC_002349	Pm-Uqcc	PMI_013343	Y	-1.11749101762002	-0.251041923248493	-0.535023869645547	-0.804659892549633	-0.614727692133563	-0.43975510368875	NA	NA	NA	NA
XLOC_002350	Pm-Chst11-5	PMI_013341	N	0.075786380261802	0.207099063990571	0.373048247283221	-0.401020289239787	-0.18101348574828	0.243215607959168	SPU_001077	NA	NA	Mm.29380
XLOC_002351	Pm-C2orf43L	PMI_013342	Y	-2.27113967989154	-0.99781309279273	-1.57118705804707	-0.048599619074275	-0.183671801135111	0.193577459084135	SPU_002288	OX_Smed_1.0.22023	NA	Mm.25608
XLOC_002352	none	PMI_027746	Y	-1.159518806349	-0.492333476475843	-0.82395873243585	0.208927310358459	0.204609474981487	0.199737916479277	SPU_019615	NA	NA	NA
XLOC_002353	Pm-Pms1	PMI_026904	N	-0.942859585182232	-0.359879615918136	0.00230212635675769	-0.466840171668121	0.0854547232746048	0.434980187568919	SPU_006186	NA	comp27383_c0_seq2	NA
XLOC_002355			Y	-3.64016845083371	-2.93103642150247	-3.40974351837865	0.437835081807763	0.594234958223222	0.249428765419223	SPU_026172	NA	NA	NA
XLOC_002356			N	-0.889822570403975	-0.263323746307033	-0.0735127201160094	-0.815115883713496	0.0367400031410117	-0.343420865148004	NA	NA	NA	NA
XLOC_002361			N	-0.342944365706595	-0.301672234827885	-0.250732019612568	-0.457278374288548	-0.390389597227167	-0.276318599022936	NA	NA	NA	Mm.397413
XLOC_002369	none	PMI_027459	Y	-1.18015604379725	-0.654733410765571	0.0434551204927207	-0.193958029564939	-0.0442074256372886	0.145623845780969	SPU_024944	OX_Smed_1.0.16641	NA	NA
XLOC_002372			Y	1.26112995490037	-0.0420819832689341	-0.19081000606535	1.1131598152088	0.0801781071482901	-0.826691132951731	NA	NA	NA	NA
XLOC_002373			N	0.478426506737162	0.402186301762201	0.304048846888091	0.546962638472843	0.248497481958462	-0.0266571502803166	NA	NA	NA	NA
XLOC_002378	Pm-Arsj|Pm-Chst11-5	PMI_023975|PMI_023976	N	0.775083899339207	0.249854046640249	-0.0620795441935095	-0.333586863847038	-0.626083559594945	-0.320545448184232	NA	NA	NA	NA
XLOC_002388	Pm-Adam/Ts6/10L1|Pm-Adam/Ts6/10L1	PMI_005465|PMI_005466	N	0.617384117873165	0.628351036783283	0.162202979820406	0.116354081978822	0.122354102218642	0.590657173998512	SPU_000680	NA	comp27381_c0_seq4	NA
XLOC_002389	Pm-Mast2	PMI_005467	N	0.321852842191157	0.15084740183383	-0.0316261713015182	-0.212843524312584	-0.262362600252683	-0.0110148256948653	NA	OX_Smed_1.0.03678 OX_Smed_1.0.09682	NA	NA
XLOC_002391	Pm-Mast2	PMI_005467	N	0.441942054233138	-0.0459765259454363	0.0329871212833319	-0.125435944249507	-0.160327038628073	-0.214609044616363	NA	NA	NA	NA
XLOC_002392	Pm-Notchl1	PMI_012754	Y	-0.96771743532967	-1.4603012909143	-1.06768103978188	0.487385335007083	0.411679183920638	0.56733333804471	SPU_014412	OX_Smed_1.0.02117	NA	NA
XLOC_002406			Y	2.09569055770765	-0.0254053960533843	0.101924936463244	1.52080947519366	-0.786064831250204	-2.73958733841434	NA	NA	NA	NA
XLOC_002407			N	1.71606232067307	0.177801354610781	0.0518676574755302	1.25653770113891	-0.667142038363739	-2.02413752348671	NA	NA	NA	NA
XLOC_002408			Y	1.84933650140053	-0.751404548337317	-0.66724404905098	1.07835922942159	-1.72415809504522	-2.82471076165358	NA	NA	NA	NA
XLOC_002409			Y	2.46392312959019	-1.28354037644981	-0.83313847587897	1.73929788505388	-1.98174851884962	-2.33703274264436	NA	NA	NA	NA
XLOC_002410			N	1.62138697199496	0.613240685804761	0.140996818347954	1.05866775804403	-0.185429663333817	-2.01644968330869	NA	NA	NA	NA
XLOC_002411			N	1.42620648943866	0.309114377564782	0.0254840250473961	1.07290068548619	-0.656382285749012	-1.4063000973008	NA	NA	NA	NA
XLOC_002412			Y	2.20436628401068	0.353139002679383	0.6327262222186	1.58267958985509	-0.407258016387661	-3.40562917947528	NA	NA	NA	NA
XLOC_002413	Pm-Dnajc7	PMI_007192	Y	1.29035838834844	0.104947631678709	-0.0221220482662049	0.812383957298589	0.0800774479500955	-0.307953623710339	NA	NA	NA	Mm.402409
XLOC_002414	Pm-Armc4	PMI_007190	N	0.835918933616469	0.389867733659319	0.160262201914227	0.143487902840205	-0.433845404405088	-0.923800146266726	NA	OX_Smed_1.0.18546	NA	Mm.107918
XLOC_002415	Pm-Ube2e	PMI_007193	N	-0.156543817120123	-0.327795636467688	-0.143012322998019	0.504459499437173	0.0527444177761896	0.278579740097538	NA	NA	NA	NA
XLOC_002427			N	-0.21259013743632	-0.108499442749725	0.055926426144788	-0.517977495110457	-0.613068532039625	-0.213925490537113	NA	NA	NA	NA
XLOC_002429			N	-0.963290340474398	-0.375079100647521	0.201496662912195	-0.654701416751152	0.060924049955446	0.456689496059257	NA	NA	NA	NA
XLOC_002430			N	-0.206236906150022	-0.301685377858925	0.269850251760318	-0.52344218769511	-0.680617936296312	-0.291551411433818	NA	NA	NA	NA
XLOC_002431			N	-0.460156850529007	-0.197755300859142	0.171518255585136	-0.762974171201603	-0.493754305476009	-0.4500571503213	NA	NA	NA	NA
XLOC_002432			N	-0.817474692072199	-0.0449208543444914	-0.0367647257505003	-0.650214250463248	0.016253732002984	-0.383107806857601	NA	NA	NA	NA
XLOC_002433			N	-0.219500123447647	0.203871557303966	-0.0626503251298138	-0.669405960675699	0.183887041728509	0.0445259519581072	NA	NA	NA	NA
XLOC_002434			Y	-1.37996522497992	0.122212766680701	0.0982121274558937	-1.37183115972896	-0.0201852828469773	0.714420361689216	NA	NA	NA	NA
XLOC_002435	Pm-Exoc3_1	PMI_029079	N	-0.570567000122966	-0.148685258074396	0.26994632260223	-0.78109012806867	-0.179118800687336	0.115747705592336	NA	NA	NA	NA
XLOC_002441			Y	-1.31500727466711	-0.253480188952409	0.125397532653227	-1.26533516307922	-0.206448117827848	1.17258278521493	NA	NA	NA	NA
XLOC_002454	none	PMI_022046	Y	-1.65239048090101	-0.745213382252623	-0.615580972009233	-0.312331296790036	-0.0542984953395945	0.0238405806926943	SPU_027428	OX_Smed_1.0.17305	NA	Mm.26088
XLOC_002457	Pm-G12	PMI_017204	N	0.59916247553309	0.0413651095044798	-0.0502931728202116	0.0585670061951263	-0.092910889576691	0.159491078017558	NA	NA	NA	Mm.193925
XLOC_002462	Pm-Uhfr1	PMI_009611	Y	-2.21244747068278	-0.145522753954859	0.681071816598257	-1.4515952092609	0.758403117941394	2.4268622296058	NA	NA	NA	NA
XLOC_002463			N	0.161516910709931	-0.0447138282710474	-0.0574204146041815	-0.337260493750151	-0.260867606124091	-0.266614071113807	NA	NA	NA	NA
XLOC_002464	Pm-Ankrd13c	PMI_009612	N	-0.0577426675740485	0.0494272736837853	-0.00243732042070588	-0.0234776117477506	-0.15248237131115	-0.0345972197982107	SPU_020440	OX_Smed_1.0.22265	comp24958_c0_seq2	Mm.265806
XLOC_002465			Y	-1.39118032300157	-0.42097494295332	-0.141284857995714	-0.726087377008454	0.462423445618492	1.49419011473318	NA	NA	NA	NA
XLOC_002466	Pm-Ankrd13c	PMI_009612	N	-0.266411002293986	0.268580230745305	0.207122837342204	-0.0999642062592168	0.061055231203205	0.0932101472344505	NA	NA	NA	NA
XLOC_002467	Pm-Ankrd13c	PMI_009612	N	-0.703836697011459	0.0896707346826893	-0.0142383550092219	-0.196717638323975	-0.41676841097204	-0.212871353458405	NA	NA	NA	NA
XLOC_002469			N	0.538407937642539	0.256222685044001	0.0505527581402906	0.617724807081052	0.157179046183935	-0.171058279533511	NA	NA	NA	NA
XLOC_002473	Pm-Smooth	PMI_012405	Y	1.88552254055869	0.221747904973229	0.296298245058624	1.12789190896737	-0.0729104257623616	-0.00631637122513563	SPU_004340	NA	NA	Mm.29279
XLOC_002474	Pm-Usp3	PMI_012406	N	-0.00489239667616115	0.208850000017728	-0.110860326600235	-0.298986745255813	0.196570435386972	0.0382002503298708	SPU_009993	NA	comp25536_c0_seq2	Mm.32465
XLOC_002475	Pm-Usp3	PMI_012406	N	-0.202846998954411	0.139440794260927	0.122075601938231	-0.419611355896905	0.0670268336185847	0.0926342137471	NA	NA	NA	NA
XLOC_002479	Pm-Med12L_2	PMI_014458	N	0.598870115846486	0.107154858480553	-0.190894684284436	0.562925791173724	0.192131360502282	0.298106856626431	SPU_022847	OX_Smed_1.0.21433	comp27110_c0_seq1	Mm.240059
XLOC_002482	none	PMI_017899	N	-0.506062328126131	-0.203685120799366	-0.0615215993865371	0.0367233210156736	-0.0116545951925506	0.517782317264018	NA	NA	comp9094_c0_seq1	NA
XLOC_002487	Pm-Rnf113a	PMI_008014	Y	-1.57485681660533	0.128556560342207	0.313017521185655	-1.29535934109892	0.25959888457286	0.535363902323054	NA	NA	comp10527_c0_seq1	Mm.24846
XLOC_002488	Pm-C9orf5L	PMI_008015	N	-1.04348253760109	-0.0557760868442891	-0.240394377004322	-0.512363815208371	-0.14814248806631	0.686076028422851	NA	NA	NA	NA
XLOC_002489	Pm-Cct5	PMI_008017	N	-0.0675937889059088	0.470533537395016	-0.207112956575143	-0.526892782368756	0.417345110975212	0.0367365080969881	NA	NA	NA	NA
XLOC_002490	none	PMI_008016	Y	-0.0735972028647494	0.37610280151594	0.181285249222444	-0.56388294360493	-0.404492330415788	-1.05323218623388	SPU_025490	OX_Smed_1.0.15707	NA	Mm.66894
XLOC_002491			N	-0.603996156744965	0.102487727458585	-0.358719802821428	-0.820747558438864	-0.280715423907594	0.31312499169854	NA	NA	NA	NA
XLOC_002493			N	-0.786337324205117	0.194841928555494	0.245205220465557	-0.528882473017043	-0.0807396585801834	0.43886237199621	NA	NA	NA	Mm.105230
XLOC_002496			Y	1.03942298931374	0.387416046596309	0.16472309343354	0.525478702648176	-0.125881804339658	-0.758943710048973	NA	OX_Smed_1.0.03189 OX_Smed_1.0.03190	comp20209_c1_seq1	Mm.6209
XLOC_002497			N	0.562618791305375	0.172348842406838	-0.146529625249143	-0.074683759207902	-1.02877163886896	-1.08416744753791	SPU_023371	NA	NA	NA
XLOC_002499			N	-0.198457301355724	-0.155895255366341	0.0639209377460147	0.940824780043953	-0.436706810923026	-0.223821083924605	NA	NA	NA	NA
XLOC_002500			N	-0.66295030671964	-0.257148711924594	0.378529762030653	0.312778816460664	-0.0494467084665637	0.0761517637003279	NA	NA	NA	NA
XLOC_002501	Pm-Lcn7	PMI_020709	N	-0.170596179735868	-0.18596274990162	0.352910837340655	0.344556263219018	-0.188299676178702	0.111805270369303	NA	NA	NA	NA
XLOC_002502			N	-1.45757689197843	-0.343755033423292	0.278463471643073	-0.541039424703406	-0.0334146607976339	0.237332099256506	SPU_012592	NA	NA	NA
XLOC_002506	Pm-Wdr49L	PMI_009979	Y	-0.24822529195108	-0.185850751697594	-0.228749887847264	-1.38582566552918	-1.39260036374844	-0.519070061722585	SPU_004246	NA	NA	NA
XLOC_002507			Y	0.0673545629516065	0.253376636532018	-0.277841546347628	-0.107281659369076	-0.360668664883727	-1.04214357008336	NA	NA	NA	NA
XLOC_002508			N	0.128173511430856	0.570974775542512	0.184417224742112	-0.266532383152263	-0.361622910148988	-0.81819594888841	NA	NA	NA	NA
XLOC_002509			Y	1.41595994127812	0.240948244814577	0.292120881023535	0.639562134440692	-0.145613686823592	-0.196741645007158	NA	NA	NA	NA
XLOC_002518			N	-0.479012872578076	0.231432245743917	0.24356266541654	-0.480022727966667	0.319387698714437	0.207887818774009	SPU_007368	NA	comp17082_c0_seq1	Mm.195753
XLOC_002521	Pm-Zfyve20	PMI_018976	N	-0.611141438883054	-0.222288364915954	0.0103086253887918	-0.359918545125848	-0.315917815903948	0.162806499802392	SPU_001696	OX_Smed_1.0.11451	comp25146_c0_seq3	Mm.290734
XLOC_002522	Pm-Golga5	PMI_018977	N	-0.262138830755579	0.0944813810100219	0.205908393829969	-0.547856119814215	-0.0979524050298319	-0.0819882734592879	NA	NA	NA	NA
XLOC_002525	Pm-Zfyve20	PMI_018976	N	-0.590898196354458	0.29552192168445	-0.28335030921597	-0.330015635421354	0.387116326396309	-0.348602650124116	NA	NA	NA	NA
XLOC_002526			N	-0.110437531085851	0.0254426372707891	-0.10956316974868	-0.439093942428759	-0.169505384821881	-0.534079950590871	NA	NA	NA	NA
XLOC_002527			Y	2.46638083869467	0.0092745390186155	-0.293510586988401	1.92191414127439	0.0655841156636252	-0.416889053860718	NA	NA	NA	Mm.42033
XLOC_002528			Y	-1.04494569499694	0.0659196774345143	0.0244082539321509	-0.624768213562271	0.216957965405115	0.249489113059427	NA	NA	comp23562_c0_seq6	NA
XLOC_002529			N	-0.0654023286855418	0.0765423407033574	0.233728473332499	-0.0712804573902959	-0.462567537874906	0.173908391255669	NA	NA	NA	NA
XLOC_002536			Y	1.1543647148824	-0.0558324283566027	-0.0302589805611705	0.74684417215393	0.0750638361878914	-0.419310141534765	NA	NA	NA	NA
XLOC_002537	Pm-Supt5h	PMI_004830	N	-0.172583776234609	-0.363853178995732	0.0434434499995314	0.10142427323338	-0.241071975828083	0.0128569471905688	SPU_012816	OX_Smed_1.0.21302	comp23902_c0_seq1	Mm.285906
XLOC_002538	Pm-Elovl6_2|Pm-Elovl6_2	PMI_004828|PMI_004829	Y	0.0725251695633731	-0.385238777689988	-1.00336885878695	0.928963011583806	0.301722067395324	-0.239632667762308	SPU_005237	NA	NA	NA
XLOC_002539			N	0.675050019124296	0.163014697720516	-0.207729047726512	0.377916498831113	-0.124040387114816	-0.426190222067682	NA	OX_Smed_1.0.20753	comp25979_c0_seq7	Mm.26377
XLOC_002540			N	0.511672294605891	0.182253659053813	-0.338846975807867	0.539930585827503	0.120299859506219	-0.490349070396403	NA	NA	NA	NA
XLOC_002541	none	PMI_004832	N	0.0295712969612872	-0.0449057414534251	-0.662239116214921	0.170038546615492	-0.777114588079396	0.38598584490169	NA	NA	NA	NA
XLOC_002542	Pm-Syt1-2	PMI_004833	N	0.902864676907164	0.17455293468085	-0.016709520615515	0.538621356506582	-0.409113738901427	-0.383272347788886	NA	NA	NA	NA
XLOC_002545	Pm-Supt5h	PMI_004830	N	-0.297481428397885	-0.206208872709072	0.200096072896143	-0.307132392578595	-0.230253072974272	0.0645276800265179	NA	NA	NA	NA
XLOC_002546			N	-0.364727789859959	-0.57610831381706	-0.815715035330869	0.127911185389811	-0.368012912709469	0.407557064958665	NA	NA	NA	NA
XLOC_002547	Pm-Scn5a	PMI_020560	Y	1.13144735454147	0.300267824952038	0.169762066157896	-0.077143452771348	-0.945380372909141	-0.536496398493631	NA	NA	NA	NA
XLOC_002552			Y	0.767223299762941	0.0900701892560625	0.193746731497859	-0.0350662750312732	-1.04502969956542	-0.78452522511285	NA	NA	NA	NA
XLOC_002554	Pm-Cyp2L69	PMI_025410	N	0.686099893670264	0.200836422961598	-0.136427447810251	-0.112105668705607	-0.746667773582328	-0.663290588816595	NA	NA	NA	NA
XLOC_002556			N	0.694685969887113	-0.25545536646366	0.0999419541672677	0.816572118496681	-0.158873267093775	0.295117525957863	NA	NA	NA	NA
XLOC_002557			Y	1.66680568629226	0.0240616701211213	-0.173678617232875	1.23192353556648	0.0673231136044396	-0.435814894973148	NA	NA	NA	NA
XLOC_002558	Pm-Mkk3/6	PMI_022239	Y	1.45012198996309	0.00892995209508798	-0.0932089784073336	0.993971440136649	0.0866364669267846	-0.350635927953683	NA	NA	NA	NA
XLOC_002559	Pm-Mkk3/6	PMI_022239	Y	1.75287813258425	0.0398031008492344	-0.141598522989842	1.24884501673794	-0.066905256566592	-0.200919850447932	NA	NA	comp18629_c0_seq1	Mm.14487
XLOC_002562	Pm-Nsdhl_1	PMI_011672	N	0.0153596206599546	0.0181413369119627	0.271747409597605	-0.266576525274982	0.0625087838638886	0.356593329515123	NA	NA	NA	NA
XLOC_002563	none	PMI_011671	N	-0.0667725354520326	0.303923454863852	0.250656591550723	-0.565172463337274	-0.067642633359264	-0.246094800544045	NA	OX_Smed_1.0.03688	NA	NA
XLOC_002564	Pm-Pan3	PMI_011673	N	-0.180885761665285	0.0982655107911418	0.276833012006309	-0.213968235630355	0.0746201887059616	0.425479542467295	NA	OX_Smed_1.0.17276	NA	NA
XLOC_002569			N	0.124333002163702	0.337614578518983	0.369192932254296	-0.544985602325872	0.0828134590452112	-0.323651932045885	NA	NA	NA	NA
XLOC_002571			N	0.0406819222965298	-0.287268499200829	-0.0561561529891626	-0.340658293174296	-0.0174833991397983	0.0449817887899183	NA	NA	NA	NA
XLOC_002572	Pm-Caps2	PMI_027078	Y	-1.56517386473384	-0.128995184908428	0.11678869573066	-0.433245027446954	0.134323710560356	0.459224611113986	SPU_011216	OX_Smed_1.0.15653	comp22630_c0_seq1	Mm.266175
XLOC_002573	Pm-Caps2	PMI_027078	N	0.503221534174243	-0.0962843052069007	0.101120173209317	-0.31312385937465	-0.533490352398866	-0.534696443323749	NA	NA	NA	NA
XLOC_002576	Pm-Hypp_1515	PMI_008265	N	-0.761665619575959	0.207143970810755	-0.0747255482007726	-0.970843156919856	-0.139170349225742	0.210866955354877	SPU_004488	NA	NA	NA
XLOC_002577	none	PMI_008262	N	-0.557332947302055	0.00521352924129388	0.106507304641781	-0.238528936524242	-0.010546440041247	0.47014961136937	SPU_012342	NA	NA	NA
XLOC_002579			N	0.111631958766935	-0.116985992954532	0.205138689075339	-0.540894395407554	-0.944149196419107	0.686840733733346	NA	NA	NA	NA
XLOC_002580	Pm-Kcnd2	PMI_008264	N	0.298672834799714	-0.391604914093326	0.0757649357843916	-0.503764856597494	-1.17980552977867	0.57097464882817	SPU_026003	OX_Smed_1.0.08917	comp24489_c0_seq2	Mm.30640
XLOC_002581			N	0.961910474894158	0.283656338211152	0.319399028526234	0.795073359424825	0.0304125245516327	-0.0798390565503517	NA	NA	NA	NA
XLOC_002583			Y	0.794368270310313	-0.504694354378893	0.405206538160612	-0.056994334720997	-1.06102800857965	0.930013382822313	NA	NA	NA	NA
XLOC_002584			N	0.62601188364318	-0.281283998307389	0.0239200609375774	-0.443009333374196	-1.3066019635272	0.658057359336039	NA	NA	NA	NA
XLOC_002587	none	PMI_026161	N	-0.0959547674342658	-0.413193749971915	0.525753726029385	-0.216643106383875	-0.121100251128896	1.709113848276	SPU_023800	NA	NA	Mm.390641
XLOC_002589	Pm-Notchl1	PMI_018655	Y	-0.980702455698272	-2.19561811789354	-1.31838426628441	0.974054425554869	0.0837748500809112	0.410785915166466	NA	NA	NA	NA
XLOC_002591	Pm-Protocad15L	PMI_011061	Y	1.31013627992331	-0.375495514657029	-0.16479425127596	0.866678515974836	-0.592872117804548	0.32296766092621	NA	NA	NA	NA
XLOC_002592	Pm-Fat	PMI_011062	N	0.704782416350465	0.0429582760182167	-0.122835927976484	0.384414593587218	-0.157580115357606	0.533111395014669	NA	NA	NA	NA
XLOC_002599	Pm-Son	PMI_018860	N	-0.745182884068509	-0.209966837785535	0.0830362201966385	-0.633683904256442	0.0344663994389944	0.22186467975834	SPU_018720	OX_Smed_1.0.07482	comp24841_c0_seq3	Mm.46401
XLOC_002600			N	-0.615952492871532	0.573123590006082	0.67904121984134	-0.219142355682163	0.390662815717315	0.358753900066173	NA	NA	NA	NA
XLOC_002602			N	-0.672528269173536	-0.0668177905058794	-0.166071895851222	-0.317215007777506	0.318621830528031	0.112304114418733	NA	NA	NA	NA
XLOC_002603			Y	-3.89926928861408	-2.66235647688002	-1.46902913644911	0.455335024364337	0.877013305103292	0.294908196991984	NA	NA	NA	NA
XLOC_002604			N	-0.216547924432002	-0.25288459226027	-0.0570668191075827	-0.67873885719219	-0.440222535176964	0.302286582911634	SPU_008692	NA	NA	Mm.264984
XLOC_002609	Pm-Rictor	PMI_019361	N	0.155780694787725	-0.200843164916887	-0.193220040859749	0.462922951769661	0.00400023222699358	0.0467248789631556	SPU_011685	OX_Smed_1.0.20259	comp22944_c0_seq1	Mm.275811
XLOC_002610	none	PMI_019362	N	0.232354680899422	-0.543785069739715	-0.313354071898321	0.827707004258947	-0.304817173606001	0.391280544096034	NA	NA	NA	NA
XLOC_002614			N	-0.52190870330897	-0.138927538875925	-0.188638832542341	0.128724124671828	0.032792028172017	-0.0895369859752671	NA	NA	NA	NA
XLOC_002616	Pm-Gpr126	PMI_024963	Y	1.91022065915244	0.612348943208564	0.0326108994972652	0.617953142271481	-0.775464048404927	-0.950443489188796	NA	NA	NA	NA
XLOC_002620	Pm-Gpr126	PMI_024963	Y	2.19431542107005	0.705043059755996	0.259014387740543	0.867281651488407	-0.422808957902292	-0.831997266770761	NA	NA	NA	NA
XLOC_002628			N	-0.348219606810686	-0.156299510176571	-0.0177735866863019	-0.0846591018921173	-0.25346002392399	-0.182114376424715	NA	NA	NA	NA
XLOC_002634			N	-0.703298185923203	-0.606831339424712	-0.666448653280321	0.514625353025695	0.17174428674374	-0.0487656553955737	SPU_013357	NA	NA	NA
XLOC_002637	none|none	PMI_010245|PMI_010247	N	-0.342193996294675	-0.0749961845917372	0.39911114326964	-0.993611851300427	-0.178170672680168	0.337549178411004	SPU_015947	NA	comp26717_c0_seq2	Mm.180032
XLOC_002638	none	PMI_009669	N	-0.335064130090213	-0.0276866202534233	0.0941788981007729	-0.19258900110126	0.221965730497953	0.419317702074409	SPU_014232	NA	comp18342_c0_seq1	Mm.119177
XLOC_002639	Pm-Osbpl6_1	PMI_009665	N	-0.744928091023373	-0.531727107921826	-0.478923762470744	0.306780801736949	-0.208490602863857	-0.138606522607409	NA	NA	NA	NA
XLOC_002640	Pm-Mpnd	PMI_009668	Y	1.62833327798145	0.57715410992279	0.176557482627497	1.03688228745629	0.500730752961053	-0.0442603533921853	SPU_014233	NA	comp21030_c0_seq1	Mm.358710
XLOC_002644			N	-0.788040828232011	-0.0539766659485451	-0.0221296732767168	-0.456873101457077	0.162670971131466	-0.0385771355113693	SPU_007458	NA	NA	NA
XLOC_002648			N	0.420539426135533	0.0689166995658246	0.0147833865639861	0.110616735046323	0.0274482720796122	0.193229695888809	NA	NA	NA	NA
XLOC_002649			N	0.0429033775200785	0.212214134116145	-0.139477860231494	-0.169647583749648	0.243159779670216	0.0145367642400894	NA	NA	NA	NA
XLOC_002650	Pm-Drakr1	PMI_013897	N	0.124061834439729	0.572821852130996	0.381374781953341	-0.205261741343162	-0.0278421900572501	0.106217768275357	NA	NA	NA	NA
XLOC_002652	Pm-Drakr1	PMI_013897	N	0.549056836137273	1.10589249894174	-0.65270837610721	-0.206259023585808	0.783988458487995	-0.00880287838246383	NA	NA	NA	NA
XLOC_002655			N	0.745768431857288	0.576710821810751	-0.085903510497305	0.142194983317704	0.305591376264138	0.00505728034120155	NA	NA	NA	NA
XLOC_002656			N	0.541274007548498	0.498513945036192	0.597322170103356	0.567545409537808	0.198282719397487	-0.730919882857886	NA	NA	NA	NA
XLOC_002657	Pm-Ddx58_3	PMI_013900	N	0.544574271550018	-0.201089373055804	0.0430892962439178	0.0237022887460683	-0.176653873394817	-0.654592107594162	NA	NA	NA	NA
XLOC_002658			N	0.125870193439978	0.00792911248397029	-0.151629006271104	0.0123967330580181	0.0895062866601557	-0.590696154000734	SPU_027689	NA	comp25001_c0_seq2	NA
XLOC_002670			N	0.407832230906273	-0.739624248639325	-0.991344626530475	0.715883852826863	-0.0846279952052531	0.440658882439085	SPU_020042	NA	comp18094_c0_seq1	NA
XLOC_002674			Y	-2.17983764575336	-0.947111606304681	-1.50843874116178	0.354742280519907	0.165171946446089	0.40460990032139	NA	NA	NA	NA
XLOC_002675			Y	-1.65681723791739	-1.24778315001888	-1.2860207504257	0.105447142137659	0.12780181644891	0.362906095493046	NA	NA	NA	NA
XLOC_002676			N	-0.299486922506155	-0.0691214932112733	-0.267803124287349	-0.038201453490539	0.33610941992631	0.0923326761536563	NA	NA	NA	Mm.133551
XLOC_002680	Pm-SmG1	PMI_003144	N	0.164788444328554	-0.0889116594271426	0.157456348086642	0.274505702923488	-0.188429786984007	0.506250685741868	NA	NA	NA	NA
XLOC_002681	Pm-Smg1	PMI_003146	N	0.353907385716088	-0.163534580776351	0.0450363513897899	0.281662716012471	-0.329816110775986	0.80455945929158	SPU_024303	OX_Smed_1.0.17655	comp23752_c0_seq1	Mm.309053 NA
XLOC_002689			N	0.275883526439517	-0.0158361412179379	0.242657935168183	-0.0536061292319042	-0.0265667267225978	0.106623837829926	NA	NA	NA	NA
XLOC_002690			Y	-1.03518716311392	-0.273317726631951	-0.0319877762145813	-0.125563400463275	0.15965688392473	0.258403948668431	SPU_023459	NA	comp24468_c0_seq1	Mm.334199
XLOC_002691	Pm-Dhx34_2	PMI_007110	N	-0.377143318100493	0.438596015801347	-0.028585004485347	-0.688010196156851	-0.524456257950099	-0.593572152257159	NA	NA	NA	NA
XLOC_002692	Pm-Dhx34_2	PMI_007111	N	-0.298583823850478	0.18190710139828	0.00547321622551627	-0.555800833858482	-0.597326840223613	-0.826063361174131	NA	NA	NA	Mm.488405 NA
XLOC_002695	Pm-Gcdh	PMI_021348	N	0.580749588405934	0.123652843966239	0.17250450520344	0.0989012432074099	-0.0505065036033154	-0.193688835742108	NA	OX_Smed_1.0.03130 OX_Smed_1.0.06461	comp18904_c0_seq1	Mm.2475
XLOC_002697	Pm-Usp24	PMI_021347	N	-0.937272002737354	-0.310616320336873	-0.282329355253034	-0.0436392256465311	-0.0900713202369069	0.161431479690868	NA	NA	NA	NA
XLOC_002698			N	0.694466410556996	-0.47952821205551	0.0462136900674386	1.07095294876782	-0.661934347152573	0.487035817978575	NA	NA	NA	NA
XLOC_002702	Pm-Rgs7	PMI_024411	N	-0.587862971264994	-0.0245651794364275	0.0592094893577906	-0.0920038038502848	-0.138111838224083	0.23870172008634	SPU_012566	OX_Smed_1.0.11111	NA	Mm.38548
XLOC_002703	Pm-Kcnk5L	PMI_002217	Y	1.42823226497383	0.593077384835946	0.67511448968159	0.512316430464212	-0.136357819734179	0.127521742215879	SPU_011393	OX_Smed_1.0.15054	NA	Mm.329947
XLOC_002704	Pm-Slc7a8	PMI_002218	N	0.835948374481364	-0.270187114110587	0.0727418514786534	0.709174956159716	-0.455672245367249	-0.275215123836831	NA	NA	NA	NA
XLOC_002705	Pm-Hypp_2907	PMI_002220	Y	0.665218673411288	-0.211063885500902	-0.426537367493733	0.38134108780499	-0.386148484103408	-1.02253447078213	NA	NA	NA	NA
XLOC_002706			Y	2.90367250246776	-1.41819649913184	-0.469971103606522	2.44532565263284	-0.490277553283778	-1.02946543164192	NA	NA	NA	NA
XLOC_002707	Pm-Wdr32	PMI_002222	N	-0.193744231039189	-0.0934697211928034	-0.218035500224545	-0.266962625934934	0.0466772835597146	-0.175945977846667	SPU_011317	NA	comp22988_c0_seq1	NA
XLOC_002710	Pm-Prc1L	PMI_002219	N	0.892982947104845	-0.0673459810946043	-0.157687899439597	0.101448839401777	-0.0813192191511984	1.35636999252532	SPU_003897	OX_Smed_1.0.01934	NA	NA
XLOC_002711			N	0.773384816445873	0.322441354456681	-0.347125321787617	0.780364619687342	0.348812143354676	-0.624640597557589	NA	NA	NA	NA
XLOC_002712	Pm-Hypp_1687	PMI_002221	Y	-1.27200582319475	-0.207737069115964	-0.326053637844427	-1.11570937183211	0.168011477156571	0.218912713118339	SPU_006898	NA	NA	NA
XLOC_002714	Pm-Cnnm2	PMI_002223	N	0.598699280487254	-0.117085810067769	-0.253423048215984	0.482336343232445	-0.100189151040474	0.0054304144882618	SPU_027977	NA	comp22034_c0_seq1	NA
XLOC_002717			Y	3.47794520237708	0.163738466631516	-0.0945665294663526	3.07230007115619	0.697266869670509	-0.946684104127084	NA	NA	NA	NA
XLOC_002718			Y	2.6146817265809	-0.168725091501619	0.0419856177573217	2.14804580302139	0.0291248573273075	-0.380821746720636	SPU_009741	NA	NA	NA
XLOC_002721			Y	1.28365708850138	-0.410307769245543	-1.64327084585338	1.11478658098987	-0.369120684357253	-2.46997141465616	NA	NA	NA	NA
XLOC_002722			Y	1.13997093750973	-0.819442336050386	-0.487611908622199	-0.306658276508445	-1.00299558489449	-2.20780456193005	NA	NA	NA	NA
XLOC_002726			N	0.205326011718326	0.407668388022774	0.54845709543866	-0.110747862693107	0.61851796915788	0.784372897446568	NA	NA	NA	NA
XLOC_002728	Pm-Nktr	PMI_006855	N	0.0639961995664355	-0.0273741278413124	-0.0171049055435335	0.0405596039665904	-0.207361018439492	0.10960880393628	NA	NA	NA	NA
XLOC_002729	Pm-Orc5	PMI_006856	N	0.515012189673729	0.171211781318493	0.781153295350821	-0.131000815479948	-0.0885905125628545	0.403874942692855	SPU_018823	OX_Smed_1.0.11840	comp20513_c0_seq2	Mm.412217
XLOC_002731	Pm-Gat_4	PMI_006858	Y	0.532563239337246	-1.46974446300138	-2.79454472955799	0.472781256754121	-1.69647122560304	-1.79061297289391	SPU_001698	OX_Smed_1.0.22775	NA	Mm.5260
XLOC_002732	Pm-Bap1	PMI_006860	Y	-1.31255115563277	0.0162385162821012	-0.0294854730250596	-0.71817711641045	0.325550920239766	0.303540799004956	NA	NA	NA	NA
XLOC_002740			N	0.819897355269024	-0.136447655902453	-0.0369597429636821	0.888356736021703	-0.438700106221802	-0.000146284255239686	NA	NA	NA	NA
XLOC_002743			N	0.471725969966761	-0.201289614109981	-0.206123526518316	0.474902070718121	-0.506889670185613	-0.208744733160399	NA	NA	NA	NA
XLOC_002744			N	0.143842772525613	-0.0900521488190693	0.0409360339239918	0.231280890167398	0.000701094117761783	-0.196679391281826	NA	NA	NA	NA
XLOC_002746	none	PMI_007274	N	0.343058158288586	0.363203262777361	0.0792932833199058	-0.308930579982611	-0.426258894423601	-0.668248429930681	NA	OX_Smed_1.0.12580	NA	NA
XLOC_002747	Pm-Kiaa1324L	PMI_007277	N	-0.395497885260227	0.0917060157854229	0.518163805702351	-0.160222585599622	0.0589648692007607	0.799296902134181	SPU_006145	OX_Smed_1.0.10231	comp20924_c0_seq1	Mm.130063
XLOC_002750			Y	1.63774770506681	0.600991653502425	0.530578131774916	1.0511361671542	0.730748424971129	0.175785539838352	NA	NA	NA	NA
XLOC_002751			N	1.17843276832081	0.907459877042992	0.240598976435163	0.544984736378313	-0.147711776286456	-1.1068005830911	NA	NA	NA	NA
XLOC_002753	Pm-Atrx	PMI_010377	N	0.0846767921569419	0.0225142722277797	-0.00528385775915091	0.148422252610036	0.276717401877749	0.514413935924347	SPU_001388	NA	NA	Mm.10141
XLOC_002754	Pm-Hagb	PMI_010378	N	-0.178368862496432	0.179614085786213	-0.00969833722576845	-0.174657041385487	0.430675703747714	0.115268514723223	SPU_002070	OX_Smed_1.0.12748	comp21624_c0_seq1	Mm.268027
XLOC_002761	Pm-Xpg_1	PMI_028369	N	-0.602072639631701	-0.00483533841033729	0.0748861235062946	-0.938792459642054	-0.169433257568338	0.115555711370172	NA	NA	NA	NA
XLOC_002769	Pm-Dnah5_1|Pm-Dnah5_1	PMI_001706|PMI_001707	N	0.969556164204779	0.365913575130856	0.0994409050163034	0.110409325585898	-0.598318713408306	-0.63588129746402	SPU_030234 SPU_003660 SPU_024529 SPU_030226 SPU_026081	OX_Smed_1.0.01174 OX_Smed_1.0.01841 OX_Smed_1.0.03107 OX_Smed_1.0.03445 OX_Smed_1.0.03541 OX_Smed_1.0.03620 OX_Smed_1.0.03776 OX_Smed_1.0.03777 OX_Smed_1.0.03966 OX_Smed_1.0.04088 OX_Smed_1.0.04523 OX_Smed_1.0.04524 OX_Smed_1.0.05803 OX_Smed_1.0.05852 OX_Smed_1.0.05992 OX_Smed_1.0.06337 OX_Smed_1.0.07414 OX_Smed_1.0.09348 OX_Smed_1.0.09417 OX_Smed_1.0.10138 OX_Smed_1.0.11374 OX_Smed_1.0.11417 OX_…	comp26908_c0_seq1	NA
XLOC_002770	Pm-Rbbp4	PMI_025979	Y	-0.599043749403148	0.409584166946265	0.171938253178506	-1.11625315429968	0.75512784407018	0.791817165098199	NA	NA	NA	NA
XLOC_002772			N	0.174286917009749	0.30220061640313	-0.407104713624405	0.487096616290621	0.473535579693667	-0.122719058231312	NA	NA	NA	NA
XLOC_002773			N	0.138998298397863	0.0775037454807219	-0.0650054002943282	0.126091619233862	0.344952267574161	-0.0135279710140123	NA	NA	NA	NA
XLOC_002774			Y	-3.05291253603332	-1.17750767772013	0.196134931811722	-0.177605262972745	0.86818899920459	1.21045921587596	NA	NA	NA	NA
XLOC_002776			N	-0.791696498476828	0.191887617834747	0.610542683308072	-1.55504342220944	-0.0262980845175012	1.34603679657086	NA	NA	NA	NA
XLOC_002777			Y	-0.543032699317646	-0.0803302677368563	-0.149675588830801	1.22788067471893	1.10105572663772	0.448815280651257	NA	NA	comp11847_c0_seq1	NA
XLOC_002778	Pm-Z339	PMI_014217	Y	-1.31771377375785	-0.246376373366326	0.0387109269305665	0.20629002886499	0.644124393502784	0.21281928126539	NA	NA	NA	NA
XLOC_002786			N	-0.28075829767193	-0.255005173260043	-0.11866339923878	-0.66374096029499	-0.173324935837309	0.0386837763313546	NA	NA	NA	NA
XLOC_002789	Pm-Pip5k1a	PMI_021224	N	0.641596121596315	0.251720641464409	-0.146898879137508	0.550824440461371	0.16877750394124	-0.0408775866538608	SPU_005192	OX_Smed_1.0.14056	comp20934_c0_seq1	Mm.24222
XLOC_002791	Pm-Vacht	PMI_025125	Y	-1.96525522400072	-1.27485938721919	-0.76195090962656	0.779522963264647	-0.112051639275665	0.255102615340586	NA	NA	NA	NA
XLOC_002795	Pm-Hypp_1375	PMI_020698	N	0.577298469310416	0.151170024060308	0.0817823391013158	0.404536182498017	-0.0866092130298868	-0.0805853080813693	SPU_002146	NA	NA	NA
XLOC_002796	Pm-SerpL1	PMI_020699	N	-0.553322753384932	0.067764752288766	0.0324564010491436	-0.560932325661368	0.29426118427356	-0.207549263414253	NA	OX_Smed_1.0.07365	comp18822_c0_seq1	NA
XLOC_002797	Pm-Hypp_1375	PMI_020698	Y	1.17517103800033	0.304539542433359	0.0411831871584364	0.471594870857933	-0.142185855724609	-0.970749568196678	NA	NA	NA	NA
XLOC_002798			N	-0.825720912989296	-0.584881571312489	-0.114594085165471	0.092146519232061	0.116084965988719	0.747263083729437	NA	NA	NA	NA
XLOC_002800	Pm-Eif5B_1	PMI_012373	N	-0.379367236744608	0.137526102508225	-0.549865816022017	-0.605086049611327	0.206967268575186	0.0197741849729032	NA	NA	NA	NA
XLOC_002801	Pm-Tmem144	PMI_012374	Y	-1.7908741275528	-1.31920163637719	-0.39078151065053	0.434434523041118	-0.441865903732374	-0.013062870516031	NA	OX_Smed_1.0.07243	NA	Mm.46635
XLOC_002804	Pm-Ankrd55	PMI_024416	N	0.0362895017603148	-0.0419712672236992	-0.115939817155234	0.0583941368867109	0.0328294932641633	0.0300783019147015	SPU_019535	NA	NA	Mm.159895
XLOC_002805			Y	1.17541988730871	0.491607509905832	0.0801721260457619	0.492899333098912	0.342570114039927	-0.363502680590093	NA	NA	NA	NA
XLOC_002806			Y	1.38921342094366	-0.0959289558613639	-0.345994197270574	0.551419515267994	-0.415938327042579	-0.748020620838924	NA	NA	NA	NA
XLOC_002807			N	-0.105532237741784	-0.0200999142936162	-0.0552149469465887	0.0774922938689267	0.0892053322710602	-0.323138524592874	NA	NA	NA	NA
XLOC_002809			Y	2.17709624533829	0.257487503423303	-0.722526681701038	1.43469547388288	0.237441675511155	-1.05018375694935	NA	NA	NA	NA
XLOC_002810			Y	1.97984801489292	-0.179422640722265	-0.0618704948915984	1.20466553362793	-0.00630606278902471	-0.899082223159201	NA	NA	NA	NA
XLOC_002813	Pm-AsrgL1	PMI_027427	N	-0.938219137501495	0.119867357046786	0.0634844503848803	-0.543112782777338	-0.278273535529553	0.715576497572195	NA	OX_Smed_1.0.20626	NA	NA
XLOC_002823			Y	1.38131754182395	-0.11945755408972	-0.00359126344366787	0.907991566220506	-0.202743159508799	-0.0240012275411399	SPU_020610	OX_Smed_1.0.13425 OX_Smed_1.0.21839	comp20329_c0_seq1	NA
XLOC_002824	Pm-Arntl2	PMI_028527	Y	1.31666520643725	0.0482768373894297	-0.151597275296375	0.910721621466894	0.112024881945982	-0.335038107480785	NA	NA	NA	NA
XLOC_002825	none	PMI_013836	N	0.291731464703928	0.0868772303007411	-0.0132310640122632	0.411354626026425	-0.182822055256866	-0.513177503956262	SPU_005259	NA	NA	Mm.171489
XLOC_002830	Pm-Nadrin	PMI_016345	N	-0.0646499385659495	-0.349600424485254	-0.252037289471255	-0.169437154949037	-0.247430507596258	-0.481064605280532	NA	OX_Smed_1.0.07609	comp18457_c0_seq1	Mm.403318
XLOC_002831	Pm-Sptbn1	PMI_016346	N	0.063358121734918	-0.13562826258227	-0.216304109542444	0.0227117772575064	-0.0794772687043393	-0.505100337023022	NA	NA	NA	NA
XLOC_002834	Pm-Erh	PMI_026866	N	-0.413577218779283	0.071282455616615	0.278146743382771	-0.448217131788515	0.321732231684372	0.549691364661294	NA	OX_Smed_1.0.08476	NA	Mm.246551
XLOC_002839	Pm-Fic	PMI_028958	Y	1.54140203062772	0.964515377915083	1.45410252311235	-1.19616552844616	-3.12798844002696	-2.25269707346309	NA	NA	NA	NA
XLOC_002845			N	-0.13732528425696	0.210269363858558	0.555733317684007	-0.715106743524846	-0.309316559254652	-0.536189711331952	NA	NA	NA	NA
XLOC_002849			Y	2.34216888781521	0.771981698056713	1.24462055583986	0.544367877752801	0.325016807656657	-0.356935656092727	NA	NA	NA	NA
XLOC_002856	Pm-Hypp_1618	PMI_007725	Y	1.24280995332262	0.261679693050426	0.183817292354216	0.535295613923416	-0.695269722111004	-1.10689893683317	SPU_005929	NA	NA	NA
XLOC_002858	none|Pm-RoboL_1	PMI_007726|PMI_007727	Y	1.17681732205039	0.179942025533419	0.376548515140616	0.920801734433886	-0.0814941733137739	0.512457144884873	SPU_008663	NA	NA	NA
XLOC_002860	none	PMI_017611	N	0.741863052808088	0.484865454221219	0.300710869149784	0.491018837462512	0.551689591262694	0.748503717497629	NA	NA	NA	NA
XLOC_002861	Pm-Sugt1L	PMI_017612	N	-0.218245319087198	-0.10336459605294	-0.132822762629541	-0.14569368289369	-0.175999118842485	-0.381991541660507	SPU_001583	OX_Smed_1.0.17200	comp19030_c0_seq1	Mm.18972
XLOC_002863	none	PMI_017613	N	-0.706424011583355	0.100572282499293	-0.0347318237110701	-0.438903997177107	0.264305369517998	0.42809366188672	SPU_001582	NA	comp10191_c0_seq1	Mm.41899
XLOC_002865	none	PMI_016603	Y	1.21205173814428	0.193694864051216	0.215619578732379	0.676915623270237	-0.367000571060148	-0.258680823674801	NA	NA	comp24683_c0_seq2	NA
XLOC_002866			N	0.466614664957603	0.584455560119021	0.454975896176111	0.169951756168648	0.365863130855718	-0.389903300705347	NA	NA	NA	NA
XLOC_002867			N	0.911262471159699	0.395673443367974	0.413856212546541	0.413554077517791	0.20421737877964	-0.19929266856206	NA	NA	NA	NA
XLOC_002868	none	PMI_016603	Y	1.09195896119434	0.184539673037981	0.430879785143183	0.782935256330499	-0.453199137295608	-0.337415894970418	NA	NA	NA	NA
XLOC_002869			Y	-1.26655306308857	0.08496833911108	0.00227846075551372	-0.926176615185867	0.747039375515986	0.732158937085252	NA	NA	NA	Mm.296106
XLOC_002871	Pm-Abhd7_2	PMI_026010	Y	-1.3300825980162	-0.741275398030007	-0.601383133150481	0.437739290510244	0.114329456495354	-0.105318592995997	NA	OX_Smed_1.0.12588	comp16286_c0_seq1	Mm.489863
XLOC_002872			N	1.1858116070737	0.114985376375471	0.0572267349836046	0.157400405433557	-0.923771582134675	-0.876843287603039	NA	NA	NA	NA
XLOC_002880	Pm-Nmral1_2	PMI_027410	N	0.156909864594284	-0.0294187825312375	0.0102513052908027	-0.434400279142089	-0.546223602358378	-0.632764562841251	SPU_023467	NA	NA	Mm.28451
XLOC_002881	Pm-Rtf1|Pm-Scrib	PMI_006406|PMI_006407	N	-0.129493083343234	0.0328045754746184	0.0971773870267543	-0.350181556705765	0.0637339941484067	0.263961245469152	SPU_004516	NA	NA	Mm.28847
XLOC_002882	Pm-Birc6	PMI_006408	Y	1.29798817832955	0.20981292169353	-0.021833154472333	0.910395334845395	0.078974239601128	-0.373088349171903	SPU_001262	OX_Smed_1.0.13757	comp27479_c0_seq1	Mm.442564 NA
XLOC_002885	none	PMI_029630	N	-0.369492161929451	0.150517844550875	-0.0491669594382158	-0.107976569018725	-0.000251198918945562	0.218896497624188	NA	NA	NA	NA
XLOC_002890	Pm-Slc7a11_6	PMI_022818	Y	-4.62179681123033	-5.15139209114496	-9.8458260484097	1.31200200424989	0.105782857429928	-0.902993637136694	NA	NA	NA	NA
XLOC_002891			N	0.0468538775421378	0.108202516011733	0.0630848483667932	-0.320429817808061	-0.373751387573914	-0.0282363177890663	NA	OX_Smed_1.0.00345	NA	Mm.288546
XLOC_002893			N	-0.440388956167681	0.186838934067532	0.267436279980238	-0.854357543946575	-0.343026443659227	-0.213339622475059	NA	NA	NA	NA
XLOC_002903			Y	2.22048288465884	1.28042911888663	1.30072183434935	1.67690150945942	1.44101580208849	1.69260380448978	NA	NA	NA	NA
XLOC_002909	Pm-Slco5a1	PMI_018106	N	-0.478609077369804	-0.23473789883932	-0.484255721503626	-0.137034382307859	-0.402392000745899	-0.0657978266189253	NA	NA	NA	NA
XLOC_002910	Pm-Nvll_1	PMI_020171	N	0.376933570576711	0.268392210864784	-0.156815590997958	0.176127452884319	0.553121464564765	-0.0793502557584223	SPU_019415	OX_Smed_1.0.17245	comp21011_c0_seq1	Mm.245976
XLOC_002911			N	-0.504791180392348	0.250344961270844	0.16181401549363	-0.816748941507859	0.0242996315177217	0.0122434494541069	SPU_004223	OX_Smed_1.0.22042	NA	NA
XLOC_002916	Pm-Prpf39	PMI_017511	N	-0.219775471812666	-0.128433299766131	0.227067466907622	-0.376061751859212	-0.228585599534121	0.31005881667177	NA	NA	comp24101_c0_seq1	NA
XLOC_002917	Pm-Prpf39	PMI_017512	N	-0.351750289886764	0.242596678774226	0.138196381135635	-0.5838940837546	0.426930271856914	-0.0277680701739484	NA	NA	NA	NA
XLOC_002918	Pm-Dcamkl2	PMI_019819	Y	1.42436644295082	0.397572537162881	0.353993540473232	0.71407513627044	0.0726249646021613	-0.605065710822327	SPU_009878	OX_Smed_1.0.22013	NA	Mm.26361
XLOC_002920			Y	1.04298049745798	0.437678471789217	-0.174663959025448	0.470854790861519	0.548914971385644	-0.132889312728122	SPU_018193	NA	NA	NA
XLOC_002921	Pm-Lystr	PMI_004052	N	0.0186044780075499	-0.428271292088231	-0.432189741258694	0.680840932349449	0.163278395410554	0.131972548843053	SPU_018198	OX_Smed_1.0.06809	comp27461_c0_seq1	Mm.342337
XLOC_002922			N	0.93896417307466	0.378936297322273	-0.575721915420071	0.613099876764012	0.584706238760555	-0.241519402349556	NA	NA	NA	NA
XLOC_002926			N	0.22639503590198	0.0883793496424234	-0.27620599617675	-0.000624199133770278	-0.0992778148139372	-0.17433415195304	NA	NA	NA	NA
XLOC_002927			N	0.0242406389319539	0.208797538156853	-0.0524146813403743	-0.238587509479851	-0.257612775982625	-0.209611670029169	NA	NA	NA	NA
XLOC_002935	Pm-FryL_2	PMI_016967	N	0.0966585490559986	0.211125421322747	0.137828043843463	0.106544764495134	0.0399119220884274	-0.0112655470169549	SPU_025960	NA	NA	NA
XLOC_002937	none	PMI_023561	N	0.409556412266917	0.28038655521902	-0.0247410106900119	0.25937131141473	0.148788478050582	-0.317062371623928	NA	NA	NA	Mm.397111
XLOC_002938	Pm-Syp	PMI_007830	N	-0.315044045393925	-0.225404243292279	-0.476698142377689	-0.173933795725993	-0.174148644478858	-0.11805691088909	NA	NA	NA	Mm.317515
XLOC_002939	Pm-Suclg2	PMI_007831	N	-0.905624914183119	-0.153128255520832	0.00706870604033065	-0.130143371241025	0.479013935649621	0.502745205124117	SPU_002124	OX_Smed_1.0.04591	comp20599_c0_seq1	Mm.371585
XLOC_002940			Y	-0.19027454673347	-0.0519815171835623	0.321158654366156	-1.3313342322241	-0.342777208245122	0.379300046818875	NA	OX_Smed_1.0.05544	NA	NA
XLOC_002945	Pm-Lrr/Igr_6	PMI_007833	N	0.541066017608042	0.028853608491971	0.106397448591806	-0.0318547149743241	-0.290835560057294	0.180813789219937	SPU_002757	NA	comp19235_c0_seq1	NA
XLOC_002954	Pm-Vprbp	PMI_008939	N	-0.123916228457815	0.289416057845361	0.00295650907987139	-0.0844875857349496	0.291536625759586	0.525004922977857	SPU_018596	OX_Smed_1.0.11391	comp27271_c0_seq1	Mm.440089
XLOC_002956			N	0.011424690405322	0.558765113151957	0.239468277866461	-0.605791330568895	-0.617769316854261	-0.977943366544154	NA	NA	NA	NA
XLOC_002958			N	0.547003276786523	0.147587252218456	0.677433767856453	0.159085742126562	-0.408446375481272	-0.0397826970887689	NA	NA	NA	NA
XLOC_002967			Y	-1.77722994518497	-0.0479702583680932	0.101301731225087	-1.78037356621573	-0.401096064795187	1.24704667840004	NA	NA	NA	NA
XLOC_002972			N	-0.713365714565904	-0.329810193088251	-0.0475247729158527	0.1571366335568	-0.0189310773794959	0.0588594089960686	NA	NA	NA	NA
XLOC_002973			N	-0.692728757066115	-0.442133732893125	-0.116754977497941	0.240335489952629	-0.0621903729389292	0.0444609599093928	SPU_010120	OX_Smed_1.0.03210	NA	Mm.7165
XLOC_002975	Pm-Hypp_28	PMI_011777	N	0.0794346121649923	0.150033588489347	-0.388287204346641	0.393336273601044	-0.234852330790766	-0.31256039310143	NA	NA	NA	NA
XLOC_002977	Pm-Spata5	PMI_011776	Y	-1.41776046690662	-0.957341454551949	0.340506710912814	-0.593273923852447	-0.289121408430321	0.967272656565976	SPU_010294	NA	NA	Mm.172679
XLOC_002978			N	-0.706340921896971	0.0392386981151663	-0.147822576650612	-0.529940697343296	0.338178661466226	-0.203293921099749	NA	NA	NA	NA
XLOC_002980	Pm-GbA	PMI_024405	N	0.375965156042848	0.0530984495876764	-0.0348329836273153	0.128303973972654	-0.120299031042647	0.0896242019682189	SPU_008526	NA	NA	NA
XLOC_002985			Y	-0.160587440369445	-0.126936379383874	-0.861963941148326	-0.67837613719103	-1.40556432820111	-3.71613252124006	NA	NA	NA	NA
XLOC_002986			N	-0.6632987290276	-0.241720370401266	-0.148503245124026	0.477804444503458	0.041764180471791	-0.172788430831991	NA	NA	NA	NA
XLOC_002998			N	0.311825918793593	-0.223277669733446	-0.00405401412895119	0.404727020136909	-0.312060572502738	0.221664469292737	NA	NA	NA	NA
XLOC_002999	Pm-Hypp_36	PMI_023407	Y	-4.78403503112226	-3.02442026796546	-3.19108934893265	0.459600262690786	-0.610529610938057	-0.35049571593151	NA	NA	NA	NA
XLOC_003009			N	0.445174597988254	-0.206262527317146	-0.631746029825401	-0.809869448961342	-0.746717973679502	0.708741697767081	NA	NA	NA	NA
XLOC_003012	Pm-Rps15a	PMI_017948	N	-0.0205160661673638	-0.200008015010116	0.0365115732285697	0.429245872592895	0.3552951781459	0.202178609151548	NA	OX_Smed_1.0.06172	NA	NA
XLOC_003013	Pm-C17orf66L	PMI_017947	N	0.316044428613678	0.192345023100854	0.335066522042492	-0.00349062124901001	-0.253455597114237	-0.476387856145329	SPU_004993	NA	NA	NA
XLOC_003016			N	0.599746421649247	0.126299408463395	-0.0395643310873481	0.301966263869653	-0.0360963918073975	0.0041987986893788	NA	NA	NA	NA
XLOC_003017	none	PMI_018588	Y	-1.13973466639375	0.256914299561733	0.202092091977603	-1.32931109942041	0.0697111802457756	0.576325667991661	SPU_009537	NA	NA	NA
XLOC_003025	Pm-App	PMI_013956	N	-0.00421322521604813	0.101436529517659	0.0212071466347438	0.317906802668183	0.436609224152452	0.321250933714632	NA	NA	NA	NA
XLOC_003026	Pm-Amy2	PMI_013961	Y	-4.27527710968064	-5.11424983233939	-5.85704539654862	1.37990267613748	0.925223153780814	0.225552377266645	NA	NA	NA	NA
XLOC_003027			Y	-3.92670252243808	-5.13879245407193	-4.69694092723521	1.56152892032362	0.805502959681177	-0.0117599238637432	NA	NA	NA	NA
XLOC_003031			Y	-2.10477916692098	-0.0258420034910351	0.0292608076220157	-1.09724505491118	0.345874140198928	0.229011554724783	NA	NA	NA	NA
XLOC_003037	Pm-Rlp2	PMI_015407	Y	-1.32678701816597	-1.9396242864622	-1.02006860246758	0.6809865138308	-0.289137300721368	-0.0256912330845312	NA	NA	NA	NA
XLOC_003038			N	0.496467945150042	0.414150691271087	0.156324737295743	0.019103864518248	-0.071881355512591	-0.10912350878584	NA	NA	NA	NA
XLOC_003042			N	0.524583021984295	-0.107288023087267	-0.367850483858	0.532124912431245	0.210163623225547	-0.317818183584158	NA	NA	NA	NA
XLOC_003044			N	0.699871751927638	0.559338665586102	0.398053533105954	-0.179463614662543	-0.063119749291448	-0.114189815816799	NA	NA	NA	NA
XLOC_003045			N	0.875831828457573	0.184615237247307	0.430659879830451	0.511199747175744	-0.657015906409534	0.28253167344882	NA	NA	NA	NA
XLOC_003050	Pm-Ipgm	PMI_011803	N	-0.696474620951255	0.0290177415585056	-0.0743088722558978	-0.36607211821575	-0.0801400068252558	0.27857326512068	NA	NA	comp17544_c0_seq1	NA
XLOC_003052			N	-0.850987981287051	0.0500297345359152	-0.365965569828609	-0.528478711075822	-0.052351731144322	0.0679392626907126	NA	NA	NA	NA
XLOC_003053	Pm-Tapt1	PMI_011804	N	-0.338080320910044	0.291806560693438	-0.0236009449692666	0.340101935116047	0.695526010661421	0.31974378302399	SPU_019539	OX_Smed_1.0.03757	comp22349_c0_seq4	Mm.30688
XLOC_003054			N	-0.090221311132224	-0.503522709151026	-0.096854131050164	0.293132654537046	-0.256194947940166	0.204267258927628	NA	OX_Smed_1.0.09461 OX_Smed_1.0.15978	NA	NA
XLOC_003055	Pm-Ache-13|none	PMI_018523|PMI_018524	N	-0.550380645462163	-0.409068909311055	-0.503977891489387	0.691949241914568	0.357404501852385	0.38048336584433	NA	NA	NA	NA
XLOC_003058	none|none	PMI_013786|PMI_013790	N	-0.407782432973398	-0.00754672560835012	0.290886180088501	-0.492930216331655	-0.184846957343523	0.184433054345387	SPU_014513	NA	comp16641_c0_seq1	NA
XLOC_003060	none	PMI_013790	N	-0.291806438550199	-0.318620164109946	0.134430776468739	-0.322651563916921	-0.433118223688204	0.176733113799396	NA	NA	NA	NA
XLOC_003061	none	PMI_013787	N	-0.441674321718474	0.00984657619657913	0.110671145692197	-0.560013486664155	0.000965236808406965	0.153415897782375	NA	NA	NA	NA
XLOC_003070			Y	-1.58333774822135	0.664312369845352	1.70350225270196	-0.757148136572025	1.92668423306598	1.96131991307535	NA	NA	NA	NA
XLOC_003072	none	PMI_015715	N	0.83804987615948	0.00446758371171928	-0.0648027406683892	0.638115582062189	0.0211919022882493	-0.135823819584358	SPU_020239	NA	comp24182_c0_seq2	Mm.219813
XLOC_003075			Y	-1.96466140695011	0.798159789318376	1.2115210948303	-1.01433847747625	2.20452581559971	1.34643667980456	NA	NA	NA	NA
XLOC_003082			N	-0.666617325353113	0.923211148790983	0.397360222575573	-0.609048381232066	2.07693938953549	0.969680149319374	NA	NA	NA	NA
XLOC_003090			N	0.448012349992797	0.0491560492917335	-0.0131374130193917	0.584306290131023	0.449260875819353	0.414782790626376	NA	NA	NA	NA
XLOC_003094			Y	-0.302981937241663	0.376268348955587	-0.286173104734367	-0.144268169447892	0.0773371257822257	-1.90213899458278	NA	NA	NA	NA
XLOC_003096	Pm-Lef1	PMI_025301	Y	0.758478568292324	0.634060405294474	1.30421783833578	0.0961204366848597	0.477834632674981	0.795943191008362	NA	OX_Smed_1.0.03133 OX_Smed_1.0.04122	comp16698_c0_seq1	NA
XLOC_003098			N	-0.46092332927075	0.107865082047216	-0.27731002284367	-0.324894153642379	0.419323578248705	0.0824009890807527	NA	NA	NA	NA
XLOC_003099			Y	1.01793895631323	0.20424079513625	-0.283504666574382	-0.753135416066412	-2.40126288863425	-2.03082733482167	NA	NA	NA	NA
XLOC_003105	Pm-AmotL	PMI_021997	N	0.570175267912172	0.525542301178281	0.709093954387598	-0.0320604046410922	0.350088988867326	0.226016503482441	NA	NA	NA	NA
XLOC_003106	Pm-Taf6	PMI_021998	N	0.209221855870273	0.232747242370028	0.456289601747007	-0.130859056093089	-0.0246429956466928	0.160819119967777	NA	NA	NA	NA
XLOC_003110	Pm-Tprt	PMI_023857	N	-0.605561366736955	-0.14128697847018	-0.127520264887181	-0.335644482932512	0.230343878690619	0.0579934332858167	NA	NA	NA	NA
XLOC_003112			N	-0.795587188127853	-0.0353440027681878	-0.0764825106063634	-0.0512522470172077	0.147824597215601	0.142056122209127	NA	NA	NA	NA
XLOC_003117	Pm-Hnmt_1	PMI_002277	N	-0.761915715661254	-0.631312189012167	-0.492695722882975	-0.213648335584556	0.312500453151901	1.05698907980018	NA	NA	NA	NA
XLOC_003118	none	PMI_002275	N	-0.916027446232155	-0.370392160239205	0.0649933732192419	-0.285196029557008	-0.0661403480311174	0.713110978050624	SPU_028213	NA	NA	NA
XLOC_003121	Pm-Vps13hb2	PMI_002279	N	-0.62963388613884	-0.300568849050132	-0.188522086011883	-0.45565576219832	-0.135559911645489	0.441146484130792	NA	NA	NA	NA
XLOC_003123	Pm-LacL_3	PMI_021616	Y	-2.32480547432707	-3.24045587694256	-3.14380702761683	1.03372344182429	-0.01188231707645	0.543012967338525	SPU_011830	NA	comp24579_c0_seq1	NA
XLOC_003130			Y	-3.52888998094098	-2.66505782993716	-3.84862044814859	0.487835744111229	0.633187822410159	-0.124274406711318	NA	NA	NA	NA
XLOC_003138			N	-0.241393822310112	-0.0897068569763142	0.0630039668196127	-0.33258348901018	0.248425169805237	0.178435824123443	NA	NA	NA	NA
XLOC_003144	Pm-Acbd6	PMI_026048	N	-0.528505522009025	-0.113992920816191	-0.086338213514689	-0.800339845054487	-0.174072105532048	0.198319275797616	NA	NA	NA	Mm.288249
XLOC_003151	Pm-Dgkd	PMI_014277	N	0.737688054698515	0.21056306082343	0.0992359727533133	0.106669568073426	-0.240707826916537	-0.140592599132861	SPU_020592	NA	comp21281_c0_seq1	NA
XLOC_003152			N	0.569514566796447	0.39562965520669	-0.0644263748980139	-0.00827130260898489	0.211718722795739	-0.438961118481021	NA	NA	NA	NA
XLOC_003153	Pm-Dgkd	PMI_014277	Y	1.02112456870277	0.115593938314951	-0.0259627001807952	0.331294989549928	-0.0921968201944026	-0.474466943547528	NA	NA	NA	NA
XLOC_003154			Y	1.178217986697	0.24921152862238	-0.0550316220577684	0.452608877011042	0.00740769465488642	-0.465354801450248	NA	NA	NA	NA
XLOC_003157	Pm-Cpt1a_1	PMI_017057	Y	1.18177846277218	0.425207192451084	0.448776903760083	0.576129132710164	-0.00360195487544965	-0.643035658282694	SPU_025367	OX_Smed_1.0.08338	comp21819_c0_seq1	Mm.18522
XLOC_003159	Pm-Aqrh|Pm-Aqrh	PMI_011809|PMI_011810	N	-0.287831612497063	0.270053718314313	-0.0844623801341091	-0.512609534005709	0.321045545784867	0.410564327647491	SPU_015926	NA	NA	NA
XLOC_003161	Pm-Fkbp4L	PMI_028959	Y	-1.43315561307502	0.08362765166262	0.0997693651567469	-0.979818536725125	0.0945183280787874	0.358438537462574	SPU_009919	NA	NA	NA
XLOC_003164			N	-0.168936244448121	0.368929721502731	-0.142315240900782	-0.0250351984828666	-0.0302181138174584	0.12902574818809	NA	NA	NA	NA
XLOC_003169			N	0.493855725427669	0.0849081324685066	0.161888210233928	0.317502435439903	-0.418553875874187	-0.0425719634578989	NA	NA	NA	NA
XLOC_003171	none	PMI_009311	N	0.0149633410315457	-0.0536989459001412	-0.352385561271948	-0.0299722565549743	0.0647665970575575	-0.523094632704199	SPU_023245	OX_Smed_1.0.04035 OX_Smed_1.0.04036	comp20368_c0_seq1	Mm.256925
XLOC_003172	Pm-Mgat2	PMI_009312	N	0.0457009832067712	-0.0942563192009232	-0.13385163563292	-0.0417021543311635	-0.339024060955692	-0.0125180649837814	NA	OX_Smed_1.0.03953	NA	NA
XLOC_003173	Pm-CasprL	PMI_009313	N	0.0819653967931079	-0.0154479621522522	-0.143503048459096	-0.0876160252576969	-0.186533948392461	0.112359141429944	NA	NA	NA	NA
XLOC_003177	Pm-Fggy	PMI_013883	N	-0.662103594019199	-0.202519728375219	-0.01076018797914	-0.385720518899063	-0.325258201541509	0.0243060618811402	SPU_023414	OX_Smed_1.0.05836	NA	Mm.276098
XLOC_003178	Pm-Fggy	PMI_013883	N	0.302057014634145	-0.491164029196218	0.0942374762065671	-0.51750885819636	-0.642742653559278	-0.339491160712563	NA	NA	NA	NA
XLOC_003180	Pm-Hypp_1145	PMI_027725	N	0.456282393267518	0.544255797618795	0.30172189525235	-0.237070945766068	-0.018758924045146	-0.731696636822104	NA	NA	NA	NA
XLOC_003189	Pm-Nop14	PMI_021333	N	-0.615498403199643	-0.154216857463618	-0.140487732621092	-0.316800265398371	0.247439251776099	0.427042169745502	NA	NA	comp22135_c0_seq1	NA
XLOC_003190	Pm-Plxdc2	PMI_025407	N	0.553033035788264	0.358593838913471	0.229824118261024	-0.157436378535222	-0.257362243822384	0.140049462712905	NA	NA	NA	NA
XLOC_003191			Y	-3.87107047805856	-5.49506569028555	-12.1991825541444	1.08751841347914	-0.876466086657199	-0.936880706218364	SPU_015953	NA	NA	NA
XLOC_003194	Pm-Plcb3	PMI_015374	N	0.561961282745869	0.0742825557459942	0.253285478363188	0.236209838397637	-0.43945231452653	0.107872462645417	NA	NA	NA	Mm.273204
XLOC_003201	Pm-Tk9	PMI_022686	N	0.865593644560917	0.482935548699049	-0.0743271142616152	0.052223660580866	-0.1365637764555	-0.843920302602659	NA	NA	NA	NA
XLOC_003202			N	0.735609518852352	0.319801018087781	0.0293199941355588	-0.124030751289703	0.00750417207427257	-0.915967960667913	NA	NA	NA	NA
XLOC_003203			N	-0.912878431392102	0.121443172838285	0.320829777190445	-1.65378131337185	-0.561765494121253	-0.347233311705293	NA	NA	NA	NA
XLOC_003226	Pm-Ivd_2	PMI_028585	N	-0.401957052174632	-0.0294844177992835	-0.187952000594691	-0.0618569862528737	0.295615809789521	-0.0859312361807119	NA	NA	NA	NA
XLOC_003230	none	PMI_025333	Y	-1.05036244274631	-0.0590292432893307	-0.0735637757367564	0.103006649243558	-0.056732053473683	-0.450024138786255	NA	NA	NA	NA
XLOC_003231	none	PMI_024881	Y	-3.80502396494036	-5.12602397781338	-6.68592557451798	1.46270362112246	0.370962862725269	-0.226005362310001	SPU_027572	NA	NA	Mm.183576
XLOC_003232			Y	-3.75444802907171	-4.13824668657144	-5.05677487151653	1.36267183203298	0.925643840938341	0.399497238353997	SPU_024923	NA	NA	NA
XLOC_003234			Y	-4.08461601699237	-5.41136844525139	-7.29345591221628	1.59041322672198	0.278061811990679	-0.0297348152729645	NA	NA	NA	NA
XLOC_003235	Pm-Hypp_2442|Pm-Hypp_2442	PMI_013497|PMI_013498	Y	0.690438287274879	1.24296925104296	1.65779006689163	-4.47554706671866	-3.81303633105738	-2.62608664517633	SPU_019456	NA	NA	NA
XLOC_003236	Pm-Prp4	PMI_013499	N	0.463299014093226	0.0820666454618066	0.12891524724917	0.190848419071485	0.0787685798255019	0.0573968962182348	SPU_000244	OX_Smed_1.0.16685	comp20303_c0_seq1	Mm.10027
XLOC_003239	Pm-Fchsd2	PMI_021843	N	-0.439247532175797	-0.69091070186522	-0.51378752103944	0.0683164750465952	-0.218046188417924	0.0719660783644724	SPU_013828	NA	NA	Mm.263041
XLOC_003241			Y	-1.51991262150537	-0.323720673341108	-0.163553703736724	-0.742427239851239	-0.154926495470043	0.0997927606567849	NA	NA	NA	NA
XLOC_003243	Pm-Ryr3L_2	PMI_021025	Y	1.15700900019882	0.0288652174050852	-0.108023140968961	0.203923036060033	-0.647237828131501	-0.107380322202417	SPU_002073	NA	NA	NA
XLOC_003244			Y	-0.900913234442133	-0.116109276700224	0.0300675396195632	-1.36260306464388	-0.0139816066882617	0.527749738924166	NA	NA	NA	NA
XLOC_003246	Pm-Slc36a1	PMI_019615	N	-0.639258506226405	-0.603565505955997	0.0768714480242897	0.0181197719662773	-0.240946418412918	0.174532986623864	SPU_022045	OX_Smed_1.0.13277	comp25173_c0_seq2	NA
XLOC_003247	Pm-Ddrgk1_1	PMI_019616	N	-0.755290559948144	-0.213896322607958	-0.0318249495004724	-0.111204365205767	0.0856479813534305	0.148829119230791	SPU_006317	OX_Smed_1.0.07501 OX_Smed_1.0.21051	comp8535_c0_seq1	Mm.440063
XLOC_003257			N	-0.29649259112045	-0.481046365845001	0.113013444000303	0.231132491284696	-0.450555939463364	0.48186317814112	NA	NA	NA	NA
XLOC_003260	Pm-Spr	PMI_004961	Y	-1.87192146628368	-0.347488867256115	0.143442987003239	-0.664485061612882	0.66864390865337	0.33933622584806	SPU_006576	OX_Smed_1.0.22038	comp27730_c0_seq5	Mm.28393
XLOC_003261	Pm-Ascc3l1	PMI_004960	N	-0.0850728076040795	0.188571139326442	0.0662450112698911	-0.0947989959899283	0.240649483900599	0.0260233164179379	SPU_003407 SPU_006432	OX_Smed_1.0.02677	NA	Mm.215860
XLOC_003263	Pm-Ank1_3	PMI_013690	Y	1.63469671961219	0.862544443173828	0.823721037201825	0.408008913097559	-0.013475115156109	-0.275919306961321	SPU_022860	OX_Smed_1.0.08668 OX_Smed_1.0.21877	comp26283_c0_seq5	NA
XLOC_003266			Y	0.513965546120177	0.529810327259682	0.676725929113146	-0.238722186938544	0.265748047714076	1.00937490301003	NA	NA	NA	NA
XLOC_003268			N	0.788561332188956	0.469004225714408	0.293729868923215	0.768633985649967	0.620850663645867	0.16421075863682	NA	NA	comp25858_c0_seq1	NA
XLOC_003272			Y	-1.66159610676258	0.385238071280052	0.377907299641625	-0.947793596174465	0.38841202876497	0.761650855952418	NA	NA	NA	NA
XLOC_003275	Pm-Pcbd2	PMI_028771	N	-0.201336618919171	-0.0541040885648169	0.215366999959276	-0.412248532901117	0.19596764491994	0.83934111559251	NA	OX_Smed_1.0.01843 OX_Smed_1.0.21504	NA	Mm.39473
XLOC_003277	Pm-Sparc_2	PMI_019248	Y	-1.96087251949846	-1.33681976818793	-0.529161003476449	0.818369086955097	0.430787407822956	0.578931736729848	SPU_012548	NA	NA	NA
XLOC_003278	Pm-Ccp/Egf/Tsp1/HyalinL2	PMI_019249	N	-0.480038567460155	-0.835429924018266	-0.969446157097609	0.306946094874039	-0.171883621137895	-1.04862601108567	NA	NA	NA	NA
XLOC_003280			N	-0.933719125183165	0.0597016299461671	-0.130824758729894	-0.575619568380613	0.387054498788808	-0.0803263369871467	NA	NA	NA	NA
XLOC_003282			N	-0.996417785645883	-0.0751898618607401	-0.248856441136855	-0.828142029791467	0.041650736082731	-0.100340120803156	NA	NA	NA	NA
XLOC_003285	none	PMI_021314	N	0.624678409387464	0.284950421807892	0.225067843188774	-0.0369117407929237	-0.487713436103668	-0.963606893836455	NA	NA	NA	NA
XLOC_003287			N	-0.682019314098046	-0.409036715045624	0.155673464691924	-0.0503400781938515	0.336423682133973	0.768419195292985	NA	NA	NA	NA
XLOC_003289	none	PMI_017621	Y	0.385526764201789	-1.88210300786618	0.332908534266989	0.447198329614767	0.883427981509548	1.79322244428589	NA	NA	NA	NA
XLOC_003290	Pm-Htatsf1L_1	PMI_026965	Y	-0.655318466141575	0.324816993814127	0.268091915294377	-1.08984048579686	-0.0331674309759119	0.139418214685797	NA	NA	NA	NA
XLOC_003291			N	0.185013608062615	-0.323288576025077	-0.50396626358889	-1.42296531414671	-2.03708500831285	-0.725068056166452	NA	NA	NA	NA
XLOC_003294			N	0.871241908441367	0.0205994158929008	-0.618367291226469	0.921944637851441	-0.0825031251263834	0.235097011402772	SPU_026520	NA	NA	Mm.187574
XLOC_003295			Y	0.942933812690672	0.92582210716734	0.342272790327887	0.606473803918692	1.20808817625611	0.512016019492879	SPU_025926	NA	NA	NA
XLOC_003296	Pm-Api_1	PMI_023780	N	-0.513891392105793	0.0229818773947	0.0688819739735618	-0.0198875339088358	0.265761813018538	0.445796783237275	NA	NA	NA	NA
XLOC_003297			N	-0.450475877120686	0.187680792196009	-0.0982400807389302	-0.592947027826336	0.231164875160019	0.0157333135378252	NA	NA	NA	NA
XLOC_003300	Pm-Ptpriz	PMI_002466	Y	0.994759566032435	-0.389789972025047	-0.381374320247384	0.545713981937213	-0.750240652241101	-3.05367659029524	NA	NA	NA	NA
XLOC_003305	none	PMI_007810	N	0.155867948370765	0.0956663583810523	0.124739536959737	0.11634590795634	-0.0113242267443735	-0.150408084006735	NA	NA	comp20890_c0_seq1	Mm.25157
XLOC_003307	Pm-Mipep	PMI_007812	N	-0.603932463842717	-0.393650878461649	-0.152695923989278	-0.146626792449283	-0.0940137811556308	0.75516914562798	NA	NA	NA	NA
XLOC_003309	none	PMI_007814	Y	-3.92865638730793	-3.78626496571475	-6.84692682231347	0.733846379614887	0.169341931818606	0.0120237762079446	NA	NA	comp26584_c0_seq1	Mm.123013
XLOC_003310	Pm-PppL_166	PMI_007813	N	-0.625694172370579	-0.38941353944787	0.602337697972013	-0.380591216871784	-0.516888606631667	1.30316467816616	NA	NA	NA	NA
XLOC_003313			Y	1.30952045107552	0.0328423383137131	-0.271959719614781	1.16146087690908	-0.144670130841562	-0.268913430287566	NA	NA	NA	NA
XLOC_003316	Pm-Stub1_1	PMI_025466	Y	-0.998600177655144	-0.11383735061035	-0.185905207090147	-1.04319437839878	-0.216072490231188	0.0809074956184976	SPU_005597	OX_Smed_1.0.11788	comp21636_c0_seq2	Mm.277599
XLOC_003325			N	0.733762495745617	0.220576464005815	-0.191829220398361	0.696928092813359	0.0748153399672993	0.112182622262537	NA	NA	NA	NA
XLOC_003327	Pm-Abcc3a	PMI_010555	N	-0.836459218425798	-0.25994025807312	0.0429470204729582	0.0362372419304129	0.0173630455417129	0.804731765583352	NA	OX_Smed_1.0.07622 OX_Smed_1.0.10182 OX_Smed_1.0.14102 OX_Smed_1.0.16732 OX_Smed_1.0.18372 OX_Smed_1.0.21960	comp26309_c0_seq3	NA
XLOC_003333			N	-0.874737103867992	0.194479559831523	-0.180789028366939	-0.483889686169175	0.89781179988924	0.417514425167287	NA	NA	NA	NA
XLOC_003334	Pm-Pa2g4L	PMI_023482	Y	-0.415316965992675	-0.173056655409555	-0.00898906769884545	-0.243730172378228	0.560981725388347	1.05462252318383	SPU_010630	NA	comp23296_c0_seq1	Mm.4742
XLOC_003336	Pm-Pa2g4L	PMI_023482	N	1.3050004865219	0.121938818386144	0.0312842595752608	1.52988410516999	-0.00487317330819963	-0.205991042143716	NA	NA	NA	NA
XLOC_003337	Pm-Pa2g4L	PMI_023482	Y	2.14697073010007	-1.44867935741144	-0.117585035726969	2.49572758938615	-0.334731366822436	-2.29434392673483	NA	NA	NA	NA
XLOC_003338			Y	-0.920331674652612	-0.510250543128785	-0.510719009227228	-1.84324159935541	-0.861539856124759	0.51044740026393	SPU_001739	OX_Smed_1.0.17585	comp6824_c0_seq1	Mm.42190
XLOC_003339	Pm-Kiaa0100	PMI_025452	Y	-0.288072814097333	0.87026724612506	0.17302447718908	-1.38112551085227	0.168949494780868	-0.560864576402109	NA	NA	NA	NA
XLOC_003343			N	0.820553829109729	0.117786244296715	0.115920533930692	0.216930177639779	0.0562166767346689	-0.209826427840435	NA	NA	NA	NA
XLOC_003344			N	0.609516950803382	0.32350147715917	0.0374989411274724	0.0785574484802336	0.203089512440265	-0.455402064368723	NA	NA	NA	NA
XLOC_003345	Pm-Slit(N-terminus)	PMI_016871	Y	1.061863487492	0.894521844646319	0.924425293413248	-0.35543215586412	-0.466515682566257	0.20654820649663	SPU_010564	OX_Smed_1.0.13501	NA	NA
XLOC_003346			Y	2.13641465163956	1.92202646022581	2.09084028941	-0.423168605289513	-0.233655084505287	1.14088889998595	NA	NA	NA	NA
XLOC_003347			N	0.45349076214689	0.122383732982241	1.2624959712376	-0.843145454086048	-0.554563627411038	0.715039802539632	NA	NA	NA	NA
XLOC_003351			N	0.16215562544625	-0.126659042494683	0.727949861345785	-0.432052923178511	-0.0508252066172877	0.629147732017955	NA	NA	NA	NA
XLOC_003352	none	PMI_010386	N	0.262643247133003	0.0898271494746526	-0.225802103177261	0.755673076651482	0.522209358988531	-0.418575088352476	NA	NA	NA	Mm.313915
XLOC_003353	Pm-Setd3	PMI_013913	N	-0.169936101517285	0.00231253784707617	-0.310696868738089	-0.442465804457775	0.0525712620067127	-0.275110587636468	SPU_027964	OX_Smed_1.0.07017	NA	Mm.159185
XLOC_003354			N	0.195501453963927	0.0524255927732553	-0.000855091685631732	-0.110665750910067	0.0895723592356496	-0.0995716879074976	NA	NA	NA	NA
XLOC_003355	Pm-CycK_1	PMI_013912	N	0.143269984062047	0.191986238760262	0.111875347956191	0.0223881002955951	-0.285120561109978	0.0144105640165848	SPU_018199	OX_Smed_1.0.03256 OX_Smed_1.0.15957	comp24002_c0_seq2	Mm.474441
XLOC_003357			N	-0.97577978831817	-0.10372768176379	-0.234164968273897	-0.398082154093333	0.449310637213977	-0.100375157837454	NA	NA	NA	NA
XLOC_003358			N	-0.644079426275251	0.106070754137487	0.746461286592484	-0.826257976104844	-0.382523915739959	0.664953137436225	NA	NA	comp15228_c0_seq1	NA
XLOC_003360			Y	-1.33801039352386	-0.341512185084528	-0.231454154288481	-0.219345538361121	0.271244221222583	0.0979461887014177	NA	NA	NA	NA
XLOC_003363	none	PMI_006894	N	-0.44074897305653	-0.0105974152025531	-0.0646763714724347	-0.364859941996087	0.427568587208855	0.435557891307422	NA	OX_Smed_1.0.04344	comp12694_c0_seq1	Mm.250874
XLOC_003364			N	0.15635364158459	-0.146135411923016	0.0951780256382789	-0.0985299371922302	-0.0513680954979347	0.609784726738239	SPU_007025	NA	NA	Mm.45125
XLOC_003365	Pm-Armc1	PMI_006895	N	-0.0961872555838073	-0.554452520540129	-0.00814340101177699	-0.41254492231189	-0.468744259091137	0.943306794557962	NA	NA	comp8060_c0_seq1	Mm.200383
XLOC_003366	Pm-Pde7aL	PMI_006897	N	0.880746172512678	-0.244419005383304	0.0538220515988099	0.447951381942145	-0.432541540051097	0.104231070729212	NA	OX_Smed_1.0.19230	NA	Mm.355614
XLOC_003367			N	0.793437403831636	0.000175594521726502	0.0225998054346285	0.294679669013984	-0.170193590844339	-0.00644081576366213	NA	NA	NA	NA
XLOC_003374	Pm-Fn3f_67	PMI_025178	N	0.333773199125918	0.172031579241735	0.0987918321841613	-0.464865889841335	-0.380397347051282	0.0711835447680054	NA	NA	NA	NA
XLOC_003381			N	0.499490303389709	-0.139746663660675	-0.0712498731845087	-0.503891620395528	-0.53767249610493	-0.660163097888688	NA	NA	NA	NA
XLOC_003383	Pm-Slc22a15	PMI_027533	Y	-1.14456697792844	-0.283534497592228	-0.263237059860818	-0.136173692230716	0.184278167487002	0.334964798278837	NA	NA	NA	NA
XLOC_003389	Pm-Lamg1	PMI_018125	N	0.10698095054224	-0.141508557945806	0.0703218702745099	0.141716039700535	-0.0219731707942127	0.999586848934328	SPU_006558	OX_Smed_1.0.18033	comp26030_c0_seq1	NA
XLOC_003390	none	PMI_016810	N	0.336790864259475	0.30207691856765	0.0812122659089398	-0.222739592075766	-0.229365954595636	-0.944422492614723	NA	NA	NA	NA
XLOC_003391	none	PMI_016811	N	-0.269714146482819	-0.294904013558757	-0.123817969135186	0.281151895651937	0.00718370420491413	-0.188912334676445	SPU_024740	NA	NA	NA
XLOC_003392	Pm-Ptss4L	PMI_016812	N	-0.0488195044532676	0.349926386847949	0.199422644090143	-0.246136191842848	0.404716781808348	0.220228322582179	NA	NA	NA	Mm.29582
XLOC_003393	Pm-Ptss4L	PMI_016812	N	-0.0146484354058033	0.318966047204795	0.0973934320182665	-0.367570734744523	0.288234097189795	0.114849736264943	NA	NA	NA	NA
XLOC_003400			N	-0.345026208424016	-0.85226933430298	-0.765776474666343	0.0494470366201571	-0.4320813077833	-0.722281898473161	NA	NA	NA	NA
XLOC_003402			Y	-0.299389796187842	-2.89354109635561	-3.39399131936383	0.81097385782453	-0.869224451146219	-2.44268178579923	SPU_013338	OX_Smed_1.0.07969	NA	Mm.389093
XLOC_003404			N	-0.398910168588278	0.0441775196361073	0.199650049391108	-0.109332397870943	0.116209582655524	0.00959111172289976	NA	OX_Smed_1.0.22734	comp12050_c0_seq1	NA
XLOC_003405	Pm-Hypp_871	PMI_000277	N	0.829356002482688	0.434036619991371	0.107698995282321	0.180350366343353	-0.338198413981069	-0.79079778297768	NA	OX_Smed_1.0.10854	comp12927_c0_seq1	NA
XLOC_003407	none	PMI_000279	Y	-0.802290001828888	0.0627579690360546	-0.730951109937981	-1.0423120024698	0.0401810622317103	-0.797509325562761	NA	NA	comp11706_c0_seq1	Mm.228903
XLOC_003408	none	PMI_000270	N	0.854948047310535	0.210927626097891	-0.380959208368427	-0.0439965110476718	-0.070174412024478	-0.716967926698142	NA	NA	NA	NA
XLOC_003409	Pm-Mtmr1/2	PMI_000271	N	0.388774659604151	-0.181600934208006	-0.213958182971226	0.54447419571652	-0.0823582826343324	-0.240058490687482	SPU_022669	OX_Smed_1.0.13254	comp22348_c0_seq3	NA
XLOC_003411	Pm-Txndc9	PMI_000273	N	-0.25400295862852	0.142162205463865	0.0651695458533626	-0.781901716907821	-0.32857079293812	-0.511209180814402	SPU_003829	OX_Smed_1.0.22880 OX_Smed_1.0.23107	comp12852_c0_seq1	Mm.28438
XLOC_003412	none	PMI_000274	Y	-1.6786267827896	-3.34501689218864	-0.630115281552981	0.596708194398436	-1.66460416369338	0.585727474393031	NA	NA	NA	NA
XLOC_003413	none	PMI_000275	N	-0.610919162860751	0.200509605452985	-0.0511850584093005	-0.543855363546447	0.45553889473203	0.0452833885685643	SPU_025619	OX_Smed_1.0.15703	comp22476_c0_seq1	Mm.273102
XLOC_003419	Pm-Mtmr1/2	PMI_000271	N	0.0719484366199219	-0.0806301910927037	-0.374826227892874	0.252879444496994	0.337725419950718	-0.479607163290382	NA	NA	NA	NA
XLOC_003420	Pm-Nupl1	PMI_000272	N	-0.109714494275781	0.0239655973197943	0.0376695028940144	-0.463173662159179	0.0833925005898088	-0.113670998215866	NA	NA	NA	NA
XLOC_003430	Pm-Ush2a	PMI_021276	N	0.254815879832154	-0.0832273432940323	0.246962477856115	-0.0600749474622347	0.359588336203688	0.0912367754810445	SPU_025356	OX_Smed_1.0.04532	comp23219_c0_seq3	Mm.645
XLOC_003436	none	PMI_027709	N	-0.27680016426614	-0.0987192402761641	0.239890500509627	-0.573662764841484	-0.41348567450882	0.207441141831319	NA	NA	NA	NA
XLOC_003440			N	-0.182732605485964	0.413102722091635	0.110913373103525	-0.276303576625893	0.387207074397349	0.321345524204874	NA	NA	NA	NA
XLOC_003441	Pm-Hypp_556	PMI_012952	Y	-0.385424807133201	-0.286388625411487	0.522924430036468	-0.514432037787246	0.0893944632624529	1.68577417433892	SPU_008675	NA	NA	NA
XLOC_003447			Y	-3.88728742662657	-3.49623571417969	-2.40881018043344	1.05686797147149	0.382681580424102	-0.0588768735058812	NA	NA	NA	NA
XLOC_003448	none	PMI_026774	N	-0.254713233150285	-0.321540438652446	-0.189320277227506	0.235712357876627	-0.104972923588822	-0.126569387536164	SPU_002162	NA	NA	NA
XLOC_003452			N	-0.164578692014711	-0.172501234162039	-0.0898959535298802	-0.598155796473473	0.657332229519829	0.679711060064473	NA	OX_Smed_1.0.07000	NA	NA
XLOC_003454			N	-0.545123832145687	0.167435455534595	-0.361784142600987	-0.859743756622992	0.33873386136656	0.269170521104752	NA	NA	NA	NA
XLOC_003455	Pm-Tmem63b|Pm-Tmem63b	PMI_022654|PMI_022655	N	0.280264940763602	0.265406844370075	0.204624710204331	-0.313366080556298	-0.602523719242888	0.203722834268181	NA	NA	NA	NA
XLOC_003457			N	0.0310461730012281	-0.241401245291955	0.209707605900973	0.441275005518065	-0.20434321874386	-0.0650735975238479	NA	NA	NA	NA
XLOC_003458			N	1.02786887707383	0.297703592620365	0.304017672889189	0.795689251043483	0.170407173396315	1.0171447533917	NA	NA	NA	NA
XLOC_003460			N	-0.738456025216887	-0.230660806979817	-0.0935042976227878	0.241187859175762	0.130850625455693	0.129522163252564	NA	NA	NA	NA
XLOC_003462	none	PMI_006303	Y	-2.31971228677937	-2.41423222904462	-1.34459023294483	0.693484506785714	0.317422615362405	0.153414474337922	NA	NA	NA	NA
XLOC_003463	Pm-Als2cr8	PMI_006304	Y	1.35730395501637	0.178995148697295	-0.0689095665793587	0.941693345946364	-0.0694102497775756	-0.52556004782792	NA	NA	NA	NA
XLOC_003465	none	PMI_006301	Y	-0.142135872023619	-0.215686311685749	0.253803128935321	0.66061698985752	1.50017847064748	1.58884252039159	NA	NA	NA	NA
XLOC_003466	none	PMI_006302	Y	-4.3253017077189	-4.74865540198252	-3.5019578156324	0.810840778718594	1.0669738654059	1.0053401070822	SPU_021898	NA	NA	NA
XLOC_003467			N	0.461354401231625	0.30096860391453	-0.263131112134332	0.670338173890435	0.127235099296634	-0.485697246437916	NA	NA	NA	NA
XLOC_003469			N	-0.0590412112666925	-0.21750583026618	-0.0373470612180341	0.153962758574389	-0.015506964994833	0.3412699295476	SPU_016849 SPU_020064	OX_Smed_1.0.04069	comp22495_c0_seq1	Mm.20071
XLOC_003470			N	-2.0679514680866	-2.46851163966603	-2.19988405614835	0.728650450753991	0.314683736620233	0.45076091529765	NA	NA	NA	NA
XLOC_003472	Pm-Aqp8	PMI_026087	Y	-3.51030079830439	-4.66600049848924	-4.41228515072036	1.04902281323105	0.851939626233486	0.622209699107803	NA	NA	NA	Mm.273175
XLOC_003482			N	0.208328336928391	-0.0893090341781416	-0.513104752936495	-0.201457431281559	-0.354131370069304	1.22215985208143	NA	NA	NA	NA
XLOC_003484	Pm-Glipr2L	PMI_024954	Y	-1.72669204317631	-2.38886644560834	-3.78773531973805	1.53252581773023	0.959977594933058	0.519723076077532	SPU_011892	OX_Smed_1.0.13150	NA	NA
XLOC_003485	Pm-DhpmdL5_1	PMI_022799	N	0.0261153552061615	0.250546293535141	0.0597294391158558	-0.116275774642959	-0.214422183778218	0.563947999219147	SPU_025325	NA	NA	NA
XLOC_003489			N	0.897014137796135	0.0882875012607535	0.249221093990413	0.409578700230472	-0.280377684970689	-0.182938649041165	NA	NA	NA	NA
XLOC_003492			N	0.457498332259553	0.0902322218233222	-0.0931879463733946	0.666720830751734	0.245437592174533	0.036161306192496	NA	OX_Smed_1.0.00445	comp8207_c0_seq1	Mm.139418
XLOC_003494	Pm-Eftud1L3	PMI_012906	N	0.195276829243579	0.184804675981613	-0.234058048555873	0.111134653462758	0.30528970104151	-0.243495785364049	SPU_021601 SPU_024297	NA	comp21877_c0_seq1	Mm.238020
XLOC_003497			Y	-2.5704817797397	-0.315978948680563	3.51492161771593	0.0494270662940842	0.902417521144499	2.7057758930279	NA	NA	NA	NA
XLOC_003498			N	0.124789383456289	-1.66525767973507	-0.227795377628737	0.0345129009882766	0.774745240951888	0.596894784350797	NA	NA	NA	NA
XLOC_003499	Pm-Xrra1	PMI_020174	N	-0.564130327354794	-1.07627876418295	0.00578123499664946	-0.413831403882819	-0.00561841019944278	-0.544126189420559	NA	NA	NA	NA
XLOC_003507	Pm-Cth	PMI_024042	Y	1.06739602464792	0.499340863747746	0.245181415068621	0.155403060256896	-0.299198625332879	-0.776139922598098	NA	OX_Smed_1.0.20380	comp18924_c0_seq1	Mm.28301
XLOC_003508	none	PMI_020624	N	0.429567912429786	-0.219862597358836	0.0222005822391316	0.486026029706607	-0.0593681845218653	-0.295707985529622	SPU_000380	NA	NA	NA
XLOC_003509	Pm-FbsL_2	PMI_020625	Y	0.828188970848281	0.204153412434052	0.0330438501950552	-0.210032990332871	-0.906629593711094	-1.26704611398049	SPU_000381	NA	NA	NA
XLOC_003511			Y	1.31925554399524	0.0676383235121794	0.0770762827694365	0.604895135969052	-0.290430246190096	-0.302987604450033	NA	NA	NA	NA
XLOC_003512			Y	1.41548692807797	0.201796150140409	0.243883508196943	0.592457563355223	-0.566781575134451	-0.293708840970031	NA	NA	NA	NA
XLOC_003513			Y	1.27126455829593	0.122653326687337	0.129739272999128	0.5834916314747	-0.270809066075541	-0.540670544788533	NA	NA	NA	NA
XLOC_003514			Y	1.51467818078702	0.400810260850573	0.392751266386746	0.405937921827894	0.0548081795736404	-0.128501244196787	NA	NA	NA	NA
XLOC_003516			Y	1.54847108884019	0.175506310299699	0.179117425993127	0.758755715512611	-0.466825744674871	-0.445472038736085	NA	NA	NA	NA
XLOC_003517	Pm-Slc6a5_1	PMI_025196	Y	1.14475580478271	0.0601301362303495	-0.00219697940039737	0.397337145582499	-0.226093289556918	-0.644661825881006	NA	NA	NA	NA
XLOC_003520	Pm-Rpl3	PMI_024183	N	-0.104956128125222	-0.310617471347867	-0.15439989906041	0.393037066793602	0.195321192846528	0.146450212348455	SPU_008778	OX_Smed_1.0.03183	comp23272_c0_seq1	Mm.290771
XLOC_003522	Pm-Rpl3	PMI_024183	Y	0.545944034106607	0.389766874984771	0.0651551076975477	0.464252459099748	1.14051851185869	0.542407618241549	NA	NA	NA	NA
XLOC_003528			N	1.42168906422655	-0.0693803327993383	-0.18959675880842	0.153609539561438	-1.00164978071817	-1.23111182229032	NA	NA	NA	NA
XLOC_003529			Y	-1.36572607107286	-1.07187962267463	-0.909830394238127	-0.485196822198969	0.171789670911141	0.565908996516559	SPU_006991	OX_Smed_1.0.11699	NA	NA
XLOC_003532			Y	-5.44057837898126	-4.52583980442937	-7.89850666716174	1.17457635478089	0.216167024721145	0.720239544754005	NA	NA	NA	NA
XLOC_003533	none	PMI_014362	N	0.280092439085558	-0.861826629130388	-0.508741149376545	-0.110408574086335	-0.614203376504984	0.111541884478762	NA	NA	comp27298_c0_seq4	NA
XLOC_003534	Pm-Btbd5_1	PMI_014363	N	-0.717590706158251	-0.342276139515112	-0.349569997070767	-0.130437084392585	-0.072766880121363	0.11428824413524	NA	NA	NA	NA
XLOC_003542	Pm-Sf3B3	PMI_005770	N	0.10724022118327	0.285045680549635	0.122954350791504	-0.0191791009557704	0.374033743469758	0.260551829552601	NA	OX_Smed_1.0.04371 OX_Smed_1.0.21419	NA	Mm.236123
XLOC_003543	Pm-Snrk	PMI_005771	N	0.378736886008955	0.00683767695852258	-0.117950140684531	-0.0526148659356634	-0.4451199471253	-0.377840777079052	SPU_028687	NA	NA	NA
XLOC_003544	none	PMI_005774	N	-0.122315115796479	-0.637876312962763	-0.62610470733167	0.103555107216732	-0.518599417836637	0.16508756468658	SPU_024413	OX_Smed_1.0.03965	comp9606_c0_seq1	NA
XLOC_003548	Pm-Sf3B3	PMI_005770	N	-0.253316350402011	0.628368819368979	0.228551860917997	-0.764164337060404	0.0868415194195302	0.24357145654153	NA	NA	NA	NA
XLOC_003553			N	-0.743380556550992	-0.138477095808835	-0.10824503050863	-0.217958993451185	-0.101861555550785	0.169698993760189	NA	NA	NA	NA
XLOC_003555			N	-0.00905684998342765	-0.224674253931539	0.43085381899476	-0.920313118127525	-0.653643666705139	-0.161339785253636	NA	NA	NA	NA
XLOC_003559	Pm-Kiaa0895L_1	PMI_027686	N	0.457006894084125	0.265544925369559	0.203895098761275	-0.238588796599944	-0.545840978614575	-0.799361673496834	SPU_013177	NA	NA	NA
XLOC_003561	Pm-Kctd15	PMI_021906	N	-0.614627263695713	-0.453833005110746	-0.103526845276166	-0.930109991423416	-0.830553305078127	-0.0906191842613423	SPU_013726	OX_Smed_1.0.11475	NA	Mm.486198
XLOC_003562	Pm-Ppgb_3	PMI_021907	N	0.0440184980458088	0.127932871898915	0.300598102696288	-0.14725985125315	-0.410366140918942	-0.481203759636668	SPU_015939	NA	NA	NA
XLOC_003564	Pm-Sclt1	PMI_018132	N	-1.57431210696669	0.410994086775118	0.426768533369594	-1.89023474141157	0.276594031139208	0.600701974437794	SPU_015271	OX_Smed_1.0.15421	comp24864_c0_seq2	Mm.331001
XLOC_003565	Pm-Trim2	PMI_018133	N	0.980270191436629	0.438778334456436	-0.052947911186568	0.661899477412972	0.248641891087011	-0.0561706674969414	SPU_009708	OX_Smed_1.0.06128	NA	NA
XLOC_003566			N	0.621214200670603	0.33901012575629	0.0991948967954231	0.0307874593915315	-0.236212041427364	-0.546313789792231	NA	NA	NA	Mm.133623 NA
XLOC_003567			Y	0.344592866124649	0.874515665419203	1.04012214479048	0.390639856814218	0.212008031686849	2.03034668127319	NA	NA	NA	NA
XLOC_003584			N	-0.250532921389989	-3.17625644378343	1.27265658959251	-0.463192899536701	-0.599408676655788	0.724045123530626	NA	NA	NA	NA
XLOC_003586			N	0.443010852322301	-0.0727682254174834	0.605156670926876	-0.210079247595638	-0.666166596441335	0.372921464646955	NA	NA	NA	NA
XLOC_003587	none	PMI_014230	Y	0.764980864806601	0.317880828856805	0.115926010001964	0.27915301230616	-0.253691246850035	-1.2705965055256	SPU_001153	NA	NA	Mm.276332
XLOC_003588	Pm-Skiv2l	PMI_014231	N	-0.786869693645218	-0.0492795220710018	-0.252126485986679	-0.0783599669666943	0.348295507495779	0.308113334683803	SPU_015411	NA	comp26705_c0_seq2	Mm.18845
XLOC_003591	Pm-Ccdc105	PMI_024076	Y	0.906328893702334	0.319343801326867	0.0433217623132706	0.31239506346885	-0.531696863136327	-1.16050192030664	SPU_002424	NA	comp20993_c0_seq4	NA
XLOC_003592			Y	1.28438634517622	-0.0840072398812689	-0.208524685356232	1.05571342822471	-0.327681329277918	-0.419155829289794	NA	NA	NA	NA
XLOC_003595			Y	1.14523375196071	-0.146596872387535	-0.393981181757585	0.871723904921537	-0.146083981799533	-0.713898474104085	NA	NA	NA	NA
XLOC_003596	Pm-Ppp1r18	PMI_024075	Y	1.12514962885909	-0.243891369870493	-0.536948171503981	0.792088348308322	-0.340875551208476	-0.526137492311689	NA	NA	NA	NA
XLOC_003597	none	PMI_028134	N	0.0892907068629468	-0.0584917630494109	-0.091046899920684	-0.232391786570467	-0.28405530689439	0.0237094895629275	NA	NA	NA	NA
XLOC_003600			N	0.198329689367126	0.665681775689444	0.405228726108195	-0.644956987606495	-0.284806498907168	-0.883612072469616	NA	NA	NA	NA
XLOC_003601	Pm-Krcp1	PMI_026838	Y	-0.253468025204276	0.0033707418825388	0.468440328878113	-0.352610485286993	0.0445245783291171	1.46189674128706	SPU_025089	NA	NA	NA
XLOC_003606	Pm-My15	PMI_021572	N	0.148999469550405	-0.134373506492589	-0.381283526943469	0.164643383261895	-0.274370236363106	-0.250083793188629	NA	OX_Smed_1.0.00525	comp26055_c0_seq3	Mm.4040
XLOC_003611			Y	-1.06393124027545	-1.6879243839804	0.528987746170858	-0.25550106012466	-0.305676104033413	1.13231776743292	NA	NA	NA	NA
XLOC_003612	Pm-Wdr64	PMI_004680	N	-0.22889252783547	0.22221968843018	-0.0509977704621589	-0.182018389110453	-0.413010392409551	-0.740476347409926	NA	NA	NA	Mm.50361
XLOC_003613	Pm-Wdr64	PMI_004681	Y	0.0881772639373769	0.132131271290539	-0.117906400532764	-0.0702779661546039	-0.310389020694661	-1.00035851806994	NA	NA	NA	NA
XLOC_003614	Pm-Z175	PMI_004679	Y	-1.00164624180323	0.45650900182237	1.19829290607803	0.824134991915012	0.113883455176092	2.09723223046989	SPU_019359	NA	NA	NA
XLOC_003617	none	PMI_004683	N	-0.582511831477554	-0.19706607055028	0.0201213606077919	-0.433057295441174	-0.785703690463673	-0.774759164449017	NA	NA	NA	NA
XLOC_003619			N	0.888942665065408	0.187801299646014	-0.0148100066966143	-0.567984356903823	0.154200322096102	-1.26713219296757	NA	NA	NA	NA
XLOC_003620			Y	-1.90627924824473	-0.374577277807071	0.526261515083184	-1.91986384966607	-0.759586653197074	0.789530783814082	NA	NA	NA	NA
XLOC_003623	Pm-Trpm_3	PMI_023495	N	0.368540886547486	-0.00369915729994223	0.195310456201905	-0.337769384053028	-0.0662315914401822	-0.0401633106124344	SPU_024022	NA	NA	NA
XLOC_003626	Pm-Ptpriz	PMI_011880	Y	1.20186336751406	0.143591384706316	-0.185627517659194	0.587307319940239	-0.089545950813125	-0.982440019729403	NA	NA	NA	NA
XLOC_003627	none	PMI_017468	N	0.72558506464342	0.39480010134921	0.350310819962819	-0.0259578185675683	-0.297307928230861	-0.0828758398204727	NA	NA	NA	Mm.244502 NA
XLOC_003632			N	0.713198214982994	0.375346919220982	0.0151554554588836	-0.565662217909979	-0.313387302040353	-0.67337594080689	NA	NA	NA	NA
XLOC_003636			N	-0.617542332590751	0.126778304422407	0.407093481739606	-0.272154091723145	0.766926380003316	-0.149195713661099	NA	NA	NA	NA
XLOC_003643	Pm-Spata20	PMI_015706	N	-0.768320329934236	-0.638951416479777	-0.671753363936919	0.191461669250689	0.344239632952819	0.135830090383759	NA	NA	NA	NA
XLOC_003644	Pm-Cacna1h	PMI_015707	Y	0.125278542388603	-0.769081366593411	-0.434051084906489	0.240612639797737	-0.25560030813071	1.00233938309801	SPU_013467	OX_Smed_1.0.10286	comp27399_c0_seq2	Mm.291058 NA
XLOC_003646	Pm-Baz2b	PMI_015046	N	0.512710149120778	-0.0991280303393308	0.0603883308331979	0.586368465881069	0.00165997761830955	0.375273616342006	NA	NA	NA	NA
XLOC_003647	Pm-Baz2b	PMI_015047	N	0.653873877280532	0.0629174220629249	0.0151006912641043	0.431711671481863	0.107789027321328	0.124462010318682	NA	OX_Smed_1.0.04505	comp27074_c0_seq1	NA
XLOC_003650			Y	-1.57283310247435	-0.110342502921325	-0.152286884663527	-0.158437599479635	0.239918081693684	0.0291334957047545	NA	NA	NA	NA
XLOC_003652	Pm-Maoa	PMI_016306	Y	-1.46397207715485	-0.806759409097024	-0.540804100502839	0.177548156885955	0.128194263955789	-0.154464149154874	SPU_006556	NA	NA	NA
XLOC_003653	Pm-Traf7	PMI_023198	N	-0.145354700090182	-0.0472261729658591	-0.0766018831243072	-0.155748796176628	0.180394742757814	0.41325854464581	SPU_006319	NA	comp23186_c0_seq1	NA
XLOC_003654	none	PMI_023199	N	0.850280307763229	-0.223225890473897	-0.135419986802161	0.688140618338713	-0.135483308796004	-0.213716047918141	NA	NA	NA	NA
XLOC_003655	none	PMI_023199	N	0.554507828623059	0.117293809661156	-0.033854136057594	0.487890704772369	0.37576227746996	-0.145087878207243	NA	NA	NA	NA
XLOC_003656	Pm-Hdlbp	PMI_013113	N	-0.252691290857414	-0.473215473191574	-0.393073948855093	0.690753819018632	0.162177273792025	0.0900854520507238	SPU_016739	OX_Smed_1.0.10981	comp25296_c0_seq1	NA
XLOC_003657	Pm-Usp20L	PMI_021526	N	0.619922639705506	0.232904527147452	0.013853734491231	0.135692524065911	-0.161695384301359	-0.302490483200789	NA	OX_Smed_1.0.13868	NA	NA
XLOC_003658			N	0.704083971912421	0.268161228122238	-0.335568644488898	0.61054406246867	-0.0732167373881036	0.273628125766033	NA	NA	NA	NA
XLOC_003659	Pm-Cbr3	PMI_006184	N	-0.244877765772569	-0.172690898581381	0.117368400013095	-0.0123057667711655	-0.219930709153881	-0.722623483861845	NA	NA	NA	NA
XLOC_003660	Pm-Cbr3	PMI_006183	N	-0.72287419269502	-0.73763419120089	-0.081611509881146	-0.0749692983749794	-0.383631309446221	-0.144252301321253	NA	OX_Smed_1.0.11865	comp24057_c0_seq1	Mm.4512
XLOC_003661	Pm-Dhx8	PMI_006185	N	0.113914886517572	0.084079741049809	0.0939173135441141	-0.313832286172475	0.136746211202285	0.161600588566253	NA	OX_Smed_1.0.04851 OX_Smed_1.0.11169 OX_Smed_1.0.13641 OX_Smed_1.0.18708	NA	NA
XLOC_003663			N	1.82922811983258	0.271690341395718	-0.288558561598287	1.66064203726735	-0.162805809380069	-0.300766812651103	NA	NA	NA	NA
XLOC_003670			Y	0.946582428121028	0.134006946226693	0.152234423655486	-0.066359260280777	-0.0475885328344545	1.18065160319717	NA	NA	NA	NA
XLOC_003673			Y	-0.0649990211472208	0.0323817646452628	-1.61373441172228	-0.930028127475217	0.685861847552809	-1.07584453635718	NA	NA	NA	NA
XLOC_003674	Pm-Gga3_1	PMI_017586	Y	-1.2135514703048	-0.157449908063073	-0.1116806807529	-0.698996095656099	-0.023983032550955	-0.130989811882477	SPU_008969	OX_Smed_1.0.14029	comp20532_c0_seq1	Mm.251331
XLOC_003678			Y	1.08576609001375	0.0398936400387742	0.0876597670804172	0.964648151895853	-0.198242752994482	-0.183350884665232	SPU_002529	NA	NA	NA
XLOC_003688	Pm-Dnah5_1|Pm-Dnah5_1	PMI_002496|PMI_002498	N	0.936644174434586	0.282022577197099	0.078003610466289	0.10417482191247	-0.734209767720667	-0.54744259469107	SPU_030234 SPU_030229 SPU_024529 SPU_030226 SPU_026081	OX_Smed_1.0.01174 OX_Smed_1.0.03107 OX_Smed_1.0.03445 OX_Smed_1.0.03620 OX_Smed_1.0.03776 OX_Smed_1.0.03777 OX_Smed_1.0.05992 OX_Smed_1.0.06337 OX_Smed_1.0.07414 OX_Smed_1.0.09348 OX_Smed_1.0.09417 OX_Smed_1.0.10138 OX_Smed_1.0.11374 OX_Smed_1.0.16843 OX_Smed_1.0.22495	NA	NA
XLOC_003689			N	0.518276506528463	0.0768384813404132	0.133589314370939	0.213120982467494	-0.112963229995763	-0.079128628457115	NA	NA	NA	NA
XLOC_003693			N	0.697987631688606	-0.308288128752271	-0.43396016687969	0.624482275230253	-0.21710805487302	-0.775441690660958	NA	NA	NA	NA
XLOC_003694			Y	-1.42627906887357	-2.6096872403905	-2.51709951186152	1.24903429004586	-0.434929077812703	0.571752603586711	SPU_011257	NA	NA	NA
XLOC_003695	Pm-Tcp1	PMI_002096	Y	-1.27741699342289	-1.66958313881295	-1.64496445384886	0.998910360195563	-0.13443567913254	0.352531035780666	NA	NA	NA	NA
XLOC_003696	Pm-Cops2	PMI_002100	N	-0.202891401803198	-0.277440760762949	0.0214591194027825	0.0444683580864912	-0.10310875130488	0.0372623037076791	NA	NA	NA	Mm.3596
XLOC_003697			N	-0.195442031527527	-0.159950793834015	-0.105735136141137	-0.017811539540307	0.0919507412488486	0.0899404051003606	NA	NA	NA	NA
XLOC_003698	Pm-Lsm6	PMI_002097	N	-0.688632339909054	-0.233349022671847	0.247070637484959	-0.90025391652861	0.00926834859612438	0.372807404949845	NA	OX_Smed_1.0.05151	NA	NA
XLOC_003699	none	PMI_002099	Y	1.41663226364179	0.225386528838722	-0.018409166218648	0.713913591554276	-0.5743945783465	-1.57581727696833	NA	NA	NA	NA
XLOC_003704	Pm-Cks1B	PMI_002098	N	-0.754446285273525	-0.203094739710518	0.797177293241031	-1.44553934380601	-0.137143185617838	1.16685516463252	NA	NA	NA	NA
XLOC_003706	Pm-Cks1B	PMI_002098	Y	1.26370925804016	0.320199167808614	-0.0875274329321117	0.594556515190907	-0.524103590329011	-1.46338026150556	NA	NA	NA	NA
XLOC_003708			N	0.181999334404335	-0.281830952938303	-0.199512956894952	0.0950309679677874	-0.204807357905887	0.139901738645876	NA	NA	NA	NA
XLOC_003711	Pm-Rhop2	PMI_022424	N	0.236569287483375	-0.181767106186071	-0.0259409436677037	0.283418914874012	0.0368966221240984	-0.302969903655253	NA	NA	NA	NA
XLOC_003716	Pm-pABCt	PMI_023241	N	-1.09917880906235	0.335530441636918	0.382560471713546	-0.949642018826134	0.162714088728511	0.848958896644591	SPU_014444	NA	NA	NA
XLOC_003717			Y	-1.37810849759994	-0.263173504830776	0.158472903419808	-0.64940142861255	0.100764479976165	0.184087860302503	SPU_012959	NA	NA	NA
XLOC_003720	none	PMI_023242	Y	-1.50930388113508	-0.768836766544702	-0.158090392494261	0.34012057224835	0.233142226126403	-0.211234873834395	NA	NA	NA	NA
XLOC_003722			N	0.199252924947724	0.0757513555391923	-0.144357062021428	-0.0656942686494875	-0.0945308522946759	-0.219148488671542	NA	NA	comp23710_c0_seq1	NA
XLOC_003724	Pm-Tprjmjc	PMI_014244	N	0.600100134906144	0.127711460812354	0.335917835751708	0.399167049154211	-0.190704005606952	0.643374280459188	NA	OX_Smed_1.0.23382	comp24873_c0_seq1	NA
XLOC_003725			N	0.263412687360472	0.34864653038639	0.0646083702987753	-0.515389672886835	-0.203883341262186	0.405494610661348	NA	NA	NA	NA
XLOC_003728	Pm-Dhx30	PMI_000112	N	-0.805072669159935	0.0674925654484483	0.168294347107829	-0.128935710439532	0.426420586794485	0.89376614748569	SPU_009877	NA	NA	Mm.276305
XLOC_003729	Pm-Tcp2|Pm-Tcp2	PMI_000115|PMI_000116	N	0.305473097505686	0.853704633543866	0.385088844271743	-0.0260696479816699	0.422146996282985	0.908898185256549	SPU_005193	NA	NA	NA
XLOC_003730	Pm-C9orf97L	PMI_000118	Y	-1.3582440850198	-0.420850715498445	-0.064796729855664	-0.281434389226206	-0.059353767963593	0.307986784733668	SPU_002332	NA	NA	Mm.331588
XLOC_003731	Pm-Lhfpl2	PMI_000119	Y	2.28846724465101	0.534180565892781	0.487867072823812	1.68864529274093	0.859474954322417	1.08412291561353	SPU_008538	NA	comp10752_c0_seq1	Mm.316553
XLOC_003732			Y	-1.29463492293968	-0.24779993058145	-0.124111113802184	-0.453668006210079	-0.01885834863231	0.275698057365892	SPU_004284	NA	comp19530_c0_seq1	Mm.268921
XLOC_003733	none	PMI_000121	Y	-1.00684213255273	-0.684809600220813	-0.207752971743146	0.118043364985287	-0.235019583394217	0.588913124451602	SPU_004286	OX_Smed_1.0.06890	comp22780_c0_seq1	Mm.290857
XLOC_003734	Pm-Atic	PMI_000111	Y	-0.377216601353014	0.371511175285351	0.548691131756069	-1.84674067816887	0.731447006771081	0.879045000809745	SPU_026340	NA	NA	NA
XLOC_003735	Pm-YP30/FascL_3	PMI_000114	Y	-2.06441711171982	-1.53997268928119	-1.11325055167149	0.733343149654017	0.0930214883856828	0.232599246694389	SPU_005198	NA	NA	NA
XLOC_003736	Pm-Slc22a3	PMI_000117	N	-0.302007324158379	0.639494694294604	0.199487880277735	-0.575415737098116	0.480811550583013	0.53100372809095	SPU_005197	OX_Smed_1.0.12672	comp22999_c0_seq1	Mm.30098
XLOC_003738	Pm-Dpp9	PMI_000120	N	-0.55536415003846	-0.257168513420514	-0.111580191664734	-0.534840851013788	-0.41424615369814	0.421929357883799	SPU_008537	OX_Smed_1.0.14531	comp25184_c0_seq2	NA
XLOC_003740	Pm-Tcp2	PMI_000116	N	0.517149119601754	0.889563314116561	0.531455802008889	0.128003542135426	0.401970740098905	0.539572425500742	NA	NA	NA	NA
XLOC_003746	none	PMI_009995	Y	-1.37027345959315	0.0504976886100582	-0.159931188977206	-0.849776392937166	0.0394578119875854	-0.0835545692950049	NA	NA	NA	NA
XLOC_003748	Pm-Endrvt102	PMI_009998	N	-0.433105538905826	-0.334016842778005	0.00970143616039251	-0.033850282770894	-0.169837305193433	0.395081186294104	SPU_000667	NA	comp26635_c0_seq8	NA
XLOC_003749	Pm-Dlc2	PMI_009994	N	0.122636536424051	0.38223675999622	0.288525068667332	-0.360722488019283	-0.161551004431129	-0.672265172563735	NA	OX_Smed_1.0.14536	comp27236_c0_seq6	Mm.101525
XLOC_003750	Pm-HdigdcL	PMI_009997	N	-0.803453461010286	-0.456475411954194	0.359994020887358	0.177665668913195	-0.535606135641206	0.103540723692175	SPU_013156	NA	NA	NA
XLOC_003752	Pm-Dlc2	PMI_009994	N	-0.185706443483154	0.0294445428535797	0.298053913461641	-0.383709289278991	-0.359749214225637	0.219462617090293	NA	NA	NA	NA
XLOC_003753	none	PMI_009995	N	-0.692868559955645	-0.112523155509294	0.0711767711558429	-0.264297695039951	0.257429987356584	0.315674884097055	NA	NA	NA	NA
XLOC_003755			N	0.28026683921787	-0.238838442757524	-0.428071790938218	0.996202230343009	0.198670669187206	0.651406559911949	NA	NA	NA	NA
XLOC_003756	Pm-Abca1_2|Pm-Abca2	PMI_017460|PMI_017461	N	0.410375063433065	0.0418076812428969	0.218218051112314	0.358871662936709	-0.360035628393049	0.348806525919433	SPU_023290	NA	NA	NA
XLOC_003757	Pm-Hsdl	PMI_019031	N	-0.766906595283965	-0.0676911716443317	0.050010427277297	-0.112202884234223	0.369591758917208	0.637393476379356	NA	OX_Smed_1.0.03286	comp22420_c0_seq1	Mm.272905
XLOC_003758			N	0.499546329595008	0.130620697134458	0.0807818947908093	0.348718520041442	-0.103830974132362	0.0205069379699103	NA	NA	NA	NA
XLOC_003765	Pm-PolydL	PMI_013642	Y	0.165018367826866	-0.0312296313773972	-1.1140131019556	0.129876658450599	-0.0610851074364942	-0.256848982813882	NA	NA	NA	NA
XLOC_003770	none	PMI_028355	N	-0.353699060780742	-0.290640250899868	-0.18635107092179	0.0844007521232413	0.206064964609337	-0.0558083722393981	SPU_013997	NA	NA	Mm.130331
XLOC_003774			Y	1.18790408391089	0.00598773759533405	-0.0809198459346894	0.252379447997907	0.449550377346015	0.257536283417782	NA	NA	NA	NA
XLOC_003785	Pm-Asps_1	PMI_023834	Y	-1.11181873142885	-0.135924077114006	-0.314040587537683	-0.560805543575608	0.229148002020306	0.499701995193191	NA	OX_Smed_1.0.18913	NA	Mm.28693
XLOC_003789			N	-0.323403538144909	-0.299587145713702	-0.466300317567445	0.0430252568613169	-0.227266784795407	-0.452451126880164	SPU_025635	NA	NA	Mm.1574
XLOC_003791			Y	0.11724491305724	0.261663196651313	0.225286235807948	-0.409678471327089	-0.176954239858164	-1.33588299614737	NA	NA	NA	NA
XLOC_003792			N	-0.119667504301604	0.0737973729098935	0.0570200699016025	0.110766613353121	0.371360713247375	0.00520009894322537	SPU_020615	NA	comp16652_c0_seq1	Mm.343809
XLOC_003793	Pm-Srf	PMI_013542	N	0.0164377784338452	-0.0905393052070913	0.211601046144841	-0.496954579238745	-0.274624234983917	0.439503982481887	SPU_027774	OX_Smed_1.0.17660	NA	NA
XLOC_003794	Pm-Lrrc68	PMI_013545	N	0.661010962503763	0.0174621953827859	0.0650816258580987	0.577435212283464	0.222363479497718	0.26750197198271	NA	OX_Smed_1.0.13015 OX_Smed_1.0.13054 OX_Smed_1.0.15882	comp20565_c0_seq1	Mm.214454
XLOC_003799	none	PMI_028465	N	0.315135363878114	-0.0551620985425578	0.0419293434636571	0.507887157862313	-0.151559512016907	0.0271239138669875	NA	NA	NA	NA
XLOC_003801			N	0.20478724784746	0.14302302723156	-0.0451023543740773	0.274870211032008	0.0996620789851805	0.137878211252618	NA	NA	NA	NA
XLOC_003802			N	1.44233908438641	0.133732307873822	-0.000498507221349434	-3.05695207867943	0.179318526983108	-0.0412493018625613	NA	NA	NA	NA
XLOC_003804	none	PMI_012656	N	-0.886767533823078	0.0783592160253578	0.264363229937667	-0.850457977075156	0.351569005706147	0.170357609385652	SPU_013005	OX_Smed_1.0.14260	comp25860_c0_seq3	Mm.271709
XLOC_003805	Pm-SnrpB	PMI_012654	N	-0.116112658186942	0.328695256894762	0.307282678117627	-0.300936470573873	0.515890089725845	0.606765567201506	NA	NA	NA	Mm.274995
XLOC_003809	none	PMI_012656	Y	-1.39951472910448	0.0458750267615324	0.490420358781855	-0.589511697158948	0.404075388444858	0.44538654451609	NA	NA	NA	NA
XLOC_003812	Pm-ArL2bp	PMI_005610	Y	-1.35255702065507	0.293522596799176	-0.032845568557256	-1.39139320475664	0.217492625129319	0.0776066275844958	NA	NA	NA	Mm.393247
XLOC_003813	Pm-Cara7LB	PMI_005609	N	0.434612563608077	0.296366026740851	0.299798574802405	-0.0802208340600467	0.320377978762446	-0.217341778686221	SPU_008658	OX_Smed_1.0.02693	comp24976_c0_seq1	Mm.1186
XLOC_003814	Pm-Nup93	PMI_005611	N	-0.487325315294723	0.105632737963254	0.307902439702204	-0.720309771052506	0.226630399715263	0.747100881442832	NA	OX_Smed_1.0.17338	NA	Mm.458170
XLOC_003815	Pm-Pdpr_1	PMI_005612	N	-0.541670592286933	0.334629875119168	-0.014415681222959	-0.455389319366645	0.474321032964202	-0.267063539943365	NA	NA	NA	NA
XLOC_003817	none	PMI_016260	N	0.448251952548851	0.177127885696236	0.26750239690762	-0.0591999148564554	-0.0585672507826162	-0.923689329593746	NA	NA	NA	Mm.33864
XLOC_003818	Pm-Eif3e_1	PMI_016261	N	-0.00262807158548015	-0.0761508104518955	-0.148016718038777	0.106262883626142	0.400505673536467	0.0519105325117422	SPU_007226	OX_Smed_1.0.01831	comp28344_c0_seq1	Mm.289992
XLOC_003819			N	0.515338750877432	0.116629991962246	0.278064368500436	0.433143361861724	0.00291358790218828	-0.305586508356992	SPU_007219	OX_Smed_1.0.08373	comp21217_c0_seq2	NA
XLOC_003820	Pm-Zizimin1	PMI_013426	N	0.405673964345226	-0.18511478253123	-0.134787755903019	0.590195892740056	-0.130083281848595	0.101524401833035	SPU_010664	NA	NA	NA
XLOC_003831			N	0.688997679899868	-0.0979670606350322	-0.28576675067532	0.584144419460008	0.146755967861924	-0.386322547150202	NA	NA	NA	NA
XLOC_003835			Y	-4.47129756099405	-3.0060514077436	-2.1987487461136	0.620196535502638	0.21246266688737	0.521116947691098	SPU_007958 SPU_017826	NA	NA	NA
XLOC_003836			Y	-1.00578767863595	0.226415489314078	-0.239548089046841	-1.56041248240313	-0.164445102843562	0.368658158986529	NA	NA	NA	NA
XLOC_003839			N	-0.218140395522887	-0.341367674856172	0.0375317042392481	0.281095251468127	0.0319300782011688	0.0134257321752085	NA	NA	NA	NA
XLOC_003840	none	PMI_019196	Y	-1.10559746284892	-0.662833761033956	-0.4932464589471	0.191864646777252	0.345855362260254	0.294508061177274	NA	NA	NA	NA
XLOC_003842	none	PMI_019196	Y	-1.20524071821096	-0.860390451020256	-0.903198362918571	0.448474369161581	0.555103637058228	0.194665950161414	NA	NA	NA	NA
XLOC_003863	Pm-Fras1	PMI_008145	N	0.984687381184962	0.173183461981136	-0.0125377657777127	0.791946085041882	-0.302384299617683	0.692768040711992	NA	NA	NA	Mm.291120
XLOC_003864	none	PMI_017355	N	-0.00847306410770781	-0.834056677746806	-0.822058689109987	0.650532537948798	-0.379076358996684	-0.286803322045246	SPU_013529	NA	NA	NA
XLOC_003871	Pm-Fn3/Igf_29	PMI_022187	N	-0.161809686293754	0.740159144437672	0.155404839029081	-1.25128876772581	-0.376320853425472	1.2403597829581	SPU_004747	NA	NA	NA
XLOC_003875			Y	1.15166393630366	0.453851947884883	0.469949182298563	0.58403490513822	-0.128361797774656	0.539931787511615	NA	NA	comp18561_c0_seq8	Mm.8846
XLOC_003877	Pm-Zfand2b	PMI_010122	Y	1.84604022168053	-0.186333604824405	-0.326051550411712	1.2450159191127	0.345813646971649	-0.888729328113146	SPU_024821	NA	NA	Mm.32646
XLOC_003878	Pm-Hars	PMI_010123	N	-0.600358530896531	0.168323111526821	0.0449714992699922	-0.434345313187021	0.115160549011693	0.336043363479455	NA	NA	NA	NA
XLOC_003879	Pm-CdkL5-2	PMI_010121	N	-0.0532430337618825	-0.0207017736524952	0.236829089879594	-0.226410459954874	-0.774369890872718	-0.567569654570169	SPU_016561	NA	comp24602_c0_seq2	NA
XLOC_003881			N	0.111120086610665	-0.0666760240335585	-0.0853032186685235	0.454711374296427	-0.137653568900809	-0.24731124886458	NA	NA	NA	NA
XLOC_003882			N	0.879555371663134	0.409646119654423	0.647901882192965	0.389450193846424	-0.0486489910862203	0.537350968036806	NA	NA	NA	NA
XLOC_003883			N	0.0540546768708359	0.0446577112236747	0.0843905015394113	-0.165469500772022	-0.443394240854718	-0.724609470407499	NA	NA	NA	NA
XLOC_003884	Pm-Eif4e1	PMI_026258	N	0.427394817447141	0.0623284112468707	0.108905454535305	0.0601317364139166	0.0710934851765174	0.209768543726407	SPU_005121	NA	NA	NA
XLOC_003894	Pm-Rbm13	PMI_025107	N	-0.957738666341456	-0.0457024404284635	0.0668179224314758	-0.47561176659429	0.354669576193077	0.549218426568024	SPU_018645	NA	comp29268_c0_seq1	Mm.289818
XLOC_003898			N	0.711416641981078	-0.243322902415054	0.00581456646592939	0.200505764128515	-0.335112159143916	-0.263483167037793	NA	NA	NA	NA
XLOC_003900			Y	-3.58515613229606	-5.1463033645848	-6.13121277156349	0.828193469688655	0.0341286513474889	-0.351177724658695	NA	NA	NA	NA
XLOC_003903	Pm-Nbc	PMI_027929	N	-0.226972487938678	-0.284840392207829	-0.340374722912929	-0.112723277977491	0.0321213450191394	0.372688545414398	NA	NA	NA	NA
XLOC_003912			N	-0.295088310024881	-0.205079572614862	0.362207369354593	-0.210492718539145	0.588548719639007	-0.136652256936199	NA	NA	NA	NA
XLOC_003913	Pm-Hypp_454	PMI_019479	N	-0.879705760706522	-0.421180060971181	0.117283868521371	-0.419468612453377	0.160732175929638	0.0636551236924805	SPU_005568	OX_Smed_1.0.12019 OX_Smed_1.0.22436	comp23028_c0_seq1	Mm.25549
XLOC_003915			N	-0.935103596206064	-0.269676839528516	0.402447889349476	-0.534292001210729	0.240380932961957	0.777168918114099	NA	NA	NA	NA
XLOC_003920	Pm-Vps13a	PMI_019481	N	-0.526887980114483	-0.215450224604801	0.490416013149803	-0.446397428235128	0.55300266708565	0.0829447454019503	NA	NA	NA	NA
XLOC_003924	Pm-Acot9_1	PMI_017869	Y	-2.44723429468293	0.0215681659724489	-0.222126830288064	-0.888901782012099	0.169268442748182	-0.418756010201881	SPU_022584	NA	comp25375_c1_seq1	Mm.268710
XLOC_003925	Pm-Egf/LamGap1	PMI_017868	N	-1.03756001781349	0.137013697282507	0.0461336349711406	-0.194189022401923	0.277913891473768	-0.181313805467112	NA	NA	NA	NA
XLOC_003926	Pm-Slc27a6	PMI_025949	Y	-2.4277498646369	-2.29949841926585	-1.8679115252748	0.636205529816019	0.0580388007729606	-0.400831840059812	NA	NA	NA	Mm.258517
XLOC_003929	Pm-Igf_23	PMI_016450	N	0.761863028438606	-0.27992224292566	-0.0430665018974162	0.640569999778745	-0.318371864952612	0.0112630950822849	SPU_010007	NA	NA	Mm.433941 NA
XLOC_003933	Pm-C3orf20L	PMI_018861	N	0.304554268878821	0.341676074562342	0.309096098567626	-0.0813839322189751	-0.317123446321971	-0.396603508367754	NA	OX_Smed_1.0.22165	NA	NA
XLOC_003936			N	0.335374122624304	0.21038103046682	0.195469872852657	-0.270022723835157	-0.647457407821141	-0.776296642854623	NA	NA	NA	NA
XLOC_003943			N	-0.617107532593057	-0.334861162572453	-0.115687819363516	0.210473266558177	0.484710310488264	0.371321972207001	NA	NA	NA	NA
XLOC_003944	Pm-AlkL	PMI_016545	N	-0.548037639648652	-0.333373852270564	0.111982082037761	0.236269449074008	0.354520589589787	0.813146379795799	SPU_024660	NA	NA	NA
XLOC_003945	Pm-Tcea1	PMI_016244	N	-0.162988266969286	-0.119091729797766	0.0854726772147104	-0.417932736378761	0.223731710850105	0.051961033777949	SPU_020528	OX_Smed_1.0.16650	comp20716_c0_seq1	Mm.207263
XLOC_003947	Pm-Pp1r8	PMI_016243	N	-0.875006616579549	0.323654607110593	-0.0354057356283327	-0.864482402144318	0.225717282512701	0.890596930701373	SPU_026145	OX_Smed_1.0.12628	comp9396_c0_seq2	NA
XLOC_003950	Pm-Hypp_2461	PMI_018463	Y	1.09641682442445	0.229387584504435	0.180651767408368	0.339290523184481	-0.520852682838373	-0.989499329817168	SPU_014436 SPU_019684	NA	NA	NA
XLOC_003953	Pm-Atp6v1h	PMI_025052	N	-0.202773960476963	-0.183780140095696	0.149463866184903	0.147622850870892	-0.129853822106643	0.172094706156436	NA	OX_Smed_1.0.17693	comp17788_c0_seq1	Mm.27082
XLOC_003959			N	-0.678504312659405	0.21410819535949	0.0540076763568717	-0.121643725587653	0.306964681292262	0.0193780824066008	NA	NA	NA	NA
XLOC_003960			N	0.323883616547225	0.836192553512698	0.0506890570582723	-0.399474422125417	0.0341345613132674	0.107143867686904	NA	NA	NA	NA
XLOC_003962	Pm-Serrp6	PMI_025575	N	0.273007209683981	0.264740645290259	0.0844844305326131	0.108124541268178	0.192626504888351	0.0946355220050836	SPU_002821	OX_Smed_1.0.11484 OX_Smed_1.0.21409	comp11472_c0_seq1	Mm.27223
XLOC_003966			N	0.492322785199053	0.141773654979886	-0.0679453259024682	-0.202568476057516	0.100872984871433	-0.870223829252709	NA	NA	NA	NA
XLOC_003967			N	0.158734890867825	0.219493329315521	0.141788335426534	-0.0676012990962146	0.446106105276072	0.36472532725721	NA	NA	NA	Mm.362118
XLOC_003968	Pm-Msl1L	PMI_023973	N	-0.767536665507429	0.160027671139167	0.120192374568042	-0.640436058947136	-0.123407934000108	0.0220097534537929	NA	NA	NA	Mm.258352
XLOC_003972			N	-0.295873591450486	0.0468149160495934	0.307598212252415	-0.229911979800166	-0.218514450254085	0.345516366726613	SPU_008074	NA	NA	NA
XLOC_003973	Pm-Leng1L	PMI_020708	N	-0.500550591462138	-0.0749374651844202	0.366674270402283	-0.49906914049844	0.0361312508915221	0.417641512324069	SPU_024627	NA	comp21583_c0_seq4	Mm.389782
XLOC_003983	Pm-Agps	PMI_021810	Y	-2.0918989224159	-1.21785546176314	-1.37409825863934	0.476514338100059	0.212012753542721	0.162842362980941	SPU_021813	NA	NA	NA
XLOC_003984			Y	-1.40688424165628	-0.93438304166467	-1.61290366221762	0.637286993677073	0.611001432639956	0.0762192190423067	NA	NA	NA	NA
XLOC_003985			N	-0.667433115709406	-0.378008693556441	0.610910706429231	-0.406731464168888	-0.187687915744058	-0.178215153903002	NA	NA	NA	NA
XLOC_003991	Pm-Hypp_169	PMI_024686	N	0.150223975894117	-0.070363695267157	0.066760753014853	-0.356835228762451	-0.137287238133942	-0.176995221052402	SPU_012181	NA	NA	NA
XLOC_003993	Pm-Wnt4_2	PMI_026799	Y	-3.90049504072473	-4.38117867348753	-2.82883581525195	0.838229166097421	0.463433371540542	0.807977457310598	SPU_024669 SPU_023065	OX_Smed_1.0.07540	NA	Mm.20355
XLOC_003995			N	0.0633766040543852	0.67603827384194	0.650983538514886	-0.643478148243438	0.192544688595937	-0.707541055384534	NA	NA	NA	NA
XLOC_003996	Pm-Kchn2L	PMI_027406	N	0.597851562976363	0.46770979858019	0.482203842774204	-0.5127857180498	-0.539049339057798	0.0565635295136577	NA	NA	NA	NA
XLOC_003999	Pm-Sas10	PMI_011443	Y	-1.14126840232919	0.236756120033001	0.373149148408073	-1.52168767913672	0.864809315858958	1.27139041283708	NA	OX_Smed_1.0.20154 OX_Smed_1.0.21193	NA	NA
XLOC_004000	Pm-Lrrc34_1	PMI_011444	N	0.0145339516485767	0.307094202941114	0.260230261398505	-0.469725186092859	-0.349200551190718	-0.959049741795121	SPU_018971 SPU_026035	OX_Smed_1.0.01469	comp12561_c0_seq2	Mm.45373
XLOC_004003	Pm-Lrrc34_1	PMI_011444	Y	-0.111178461383287	0.592806641076368	0.100222124896149	-0.491121299587541	-0.0422853562234285	-1.08870192505593	NA	NA	NA	NA
XLOC_004005	Pm-C12orf63L	PMI_022601	N	0.830088113759375	0.572481338994966	0.0165235508193239	0.0795599018602991	-0.255557270799155	-0.902180928869591	NA	NA	NA	NA
XLOC_004007	Pm-C12orf63L	PMI_022601	N	-0.102833581782407	0.383068776477623	0.192360925434759	-0.443768221749916	-0.0674217858669764	-0.742922364724615	NA	NA	NA	NA
XLOC_004008			N	-0.35190867440853	0.0613891824154692	0.259256444450706	-0.599154188389007	-0.0811374377617283	0.36639430820638	NA	NA	NA	NA
XLOC_004009			N	-0.151643317774137	0.0196614190418734	0.144157989491977	-0.231597925871776	-0.00597363505341626	0.154968794351977	NA	NA	NA	NA
XLOC_004010	Pm-Rnf40	PMI_002323	N	-0.548625002424794	-0.246525707409364	-0.219611010878171	-0.32730805032578	-0.174059428795021	-0.0395270566278173	NA	OX_Smed_1.0.01237	comp24532_c0_seq1	NA
XLOC_004012			N	-0.214628218806961	0.401803202604267	0.654284731338688	-0.020484070349666	0.14747505999496	0.59863669839831	NA	NA	comp17499_c0_seq1	NA
XLOC_004013	Pm-Ankrd27L	PMI_002322	N	-1.16579912183512	-0.088066600434459	-0.183599508273608	-0.901935308585241	0.0938363133065604	0.267724416295003	NA	NA	NA	NA
XLOC_004014	Pm-P70rsk	PMI_002325	N	0.331829395520065	0.0661506108609627	0.172985251418644	0.360901395611715	0.112599692953867	-0.0479980623134904	NA	OX_Smed_1.0.20587	comp19833_c0_seq1	Mm.394280
XLOC_004019	Pm-P70rsk	PMI_002325	N	0.318492789331234	0.182790692798735	0.0178110482417168	0.189001290856475	0.310832200146535	-0.131929040429243	NA	NA	NA	NA
XLOC_004024	none|none	PMI_017051|PMI_017052	N	-0.751690766389954	-0.823721751347049	-0.190223888308196	-0.540402025057143	0.152094351285808	0.602861451990408	NA	NA	comp23503_c0_seq1	Mm.287810
XLOC_004026	Pm-Rdh8_11	PMI_018772	Y	-3.20335972237684	-2.53987113757686	-1.58348445583126	1.04907909497291	1.21383783604172	1.355840485298	NA	NA	NA	NA
XLOC_004027	none	PMI_018773	Y	-1.67845562452853	-0.553119240352405	-0.385011735502199	-0.183947408458983	0.0791258327115664	0.286936732496249	SPU_011261	NA	NA	Mm.439970
XLOC_004028	none	PMI_018773	Y	-2.20502249854039	-0.212867965463426	0.243539547943269	-1.16655031673556	0.535397311944583	0.46929391302338	NA	NA	NA	NA
XLOC_004031	Pm-Epc1	PMI_028022	N	-0.241206114097826	0.11565961155306	0.283115280530148	-0.307953432381886	0.0135971555130266	0.0987745463773911	NA	NA	NA	NA
XLOC_004032			N	-0.4872084644215	-0.0476371821117514	-0.320524885750007	-0.309544288979357	0.0233815374230918	-0.40382808010571	NA	NA	NA	NA
XLOC_004033			N	0.583954045840262	0.176604906968622	1.01778675141598	0.190298275710447	-0.0124468139354946	1.65169938687586	NA	NA	NA	NA
XLOC_004035	Pm-Znf830L	PMI_016250	Y	-1.24219640017102	-0.170994463201292	0.132839394828821	-1.13356457314111	0.110877273455458	0.236827708401299	NA	NA	NA	Mm.29622
XLOC_004037	Pm-Mocos	PMI_016251	N	-0.867030688282046	-0.762960730099812	-0.382799931143149	0.0506568079123073	-0.141544010976218	-0.325151699498519	SPU_025660	OX_Smed_1.0.07220	NA	Mm.28252
XLOC_004038	Pm-Lap3L	PMI_016946	Y	-1.04396197206637	0.00919495401099654	0.191235187127879	0.125216377173148	0.440743329324102	0.543051655887058	NA	NA	comp18098_c0_seq1	Mm.286830
XLOC_004039	Pm-Suclg1	PMI_016947	N	-0.436606096849997	-0.155029489155508	0.0732724491880925	-0.117308873907153	0.22645218290748	0.251257157383937	NA	NA	NA	NA
XLOC_004041	Pm-Lap3L	PMI_016946	Y	-1.36750641558042	0.0100355910210889	-0.093495914045462	-1.10468264627514	0.26270364804687	0.0268048603765799	NA	NA	NA	NA
XLOC_004044			N	0.93185995963084	0.683614741858707	0.813169110311481	-0.0601988340223409	0.205160921606169	0.311914247988615	NA	NA	NA	NA
XLOC_004049			N	-0.593557533286352	-0.307340846263912	0.128003515681123	-0.652055902373612	0.226283260728445	0.032541412176392	NA	NA	comp11350_c0_seq1	NA
XLOC_004050	Pm-Anktm1|Pm-Unc44L_25	PMI_019311|PMI_019312	Y	0.902560868874997	0.763348831110031	0.325959449128795	-0.561199412012008	-0.767030430022884	-1.14744354571956	SPU_015403	OX_Smed_1.0.13051	NA	Mm.186329
XLOC_004054	Pm-Ets1/2	PMI_028713	Y	1.49388252654597	0.32743935444987	-0.140078852044476	0.893893415527453	0.875104790336517	-0.132869019489818	NA	NA	NA	NA
XLOC_004056	Pm-Adpgk_1	PMI_014289	N	-0.414954778137678	-0.392897616666666	0.360602919367359	-0.680643875330094	-0.586976429806632	0.416662764508544	SPU_019505	NA	NA	NA
XLOC_004058	Pm-Metaxin1	PMI_014288	Y	-1.97118783878021	-0.251468153498004	-0.365265948190386	-1.73656258065861	-0.00123010739865688	-0.154714549137809	SPU_016404	OX_Smed_1.0.17321	comp20338_c0_seq1	Mm.280943
XLOC_004060	none	PMI_018471	N	-0.142241665618768	-0.751813620450232	-0.402269530379021	-0.168022170723329	0.131691504688306	0.860493065244813	SPU_026405	OX_Smed_1.0.11062	comp23784_c0_seq3	Mm.440836
XLOC_004063			N	0.136751703854818	0.0839672899404445	0.362928452823714	0.285020480155872	0.201676875495968	0.307507957460367	NA	NA	NA	NA
XLOC_004065	Pm-Kiaa0052_1	PMI_016194	N	-0.648763043037331	0.211110435210462	0.00785753473602801	-0.506752738400436	0.467642049393628	0.373950656418272	SPU_009441	NA	NA	NA
XLOC_004067	Pm-Kiaa0052_1	PMI_016194	N	0.00082701860680673	0.0592001113124698	0.118112987583822	-0.170628026449964	0.0842108562408249	0.104887530149191	NA	NA	NA	NA
XLOC_004069			N	0.416686495510277	1.04019031603376	0.390086523912418	-0.119018503726632	0.0327382063755621	-0.564796078646968	NA	NA	NA	NA
XLOC_004073	none	PMI_025315	N	0.426578660783407	-0.0183382556010124	0.0361108569127836	0.213577653612228	-0.0983341049753094	-0.111889883199348	NA	OX_Smed_1.0.02552 OX_Smed_1.0.09402 OX_Smed_1.0.18046	NA	Mm.22831
XLOC_004074	none	PMI_025315	N	0.637145387728644	0.566793146114831	0.438122221750801	-0.285677423303506	-0.572766584766235	-0.644024387794237	NA	NA	NA	NA
XLOC_004075			N	-0.407963871131156	-0.155266939406809	-0.0884423605123027	0.0372845842098414	-0.16128257868875	-0.0737606196287022	SPU_025483	OX_Smed_1.0.15157	comp21387_c0_seq5	Mm.265546
XLOC_004079	Pm-Blmh	PMI_000876	N	-0.434249205199718	-0.667476371038276	-0.138730147933878	0.18174306261373	-0.596680138919951	-0.119421286965849	SPU_025596	NA	NA	Mm.399785
XLOC_004080	Pm-Ubxd2	PMI_000867	N	-0.489988920584766	-0.201443035567414	-0.276709612462929	0.199156493694978	0.275953832134419	0.109593690309646	SPU_008886	NA	comp21757_c0_seq1	Mm.293321
XLOC_004081	Pm-Hypp_2792	PMI_000871	Y	-4.81654762829161	-4.92886226646871	-4.0466657442154	-0.0778598908287632	0.102226730738011	0.960879327832865	SPU_025492	NA	NA	Mm.246596
XLOC_004082			N	-0.507399385699786	0.169021097002943	0.157030698804225	-0.403015579835161	0.0876029188793529	-0.239742922917322	NA	NA	NA	NA
XLOC_004083	Pm-Mif1	PMI_000873	N	0.491567390840523	0.28360941049229	0.731628226377737	-0.301800009730646	-0.321355930143846	0.135915885127048	SPU_030001	OX_Smed_1.0.22110	NA	Mm.2326
XLOC_004084	Pm-Phkg1	PMI_000875	N	-0.401597334071349	-0.559688590723005	-0.639853075124199	-0.317116524832768	-0.69016623927686	-0.337914132575284	SPU_017437	OX_Smed_1.0.22854	comp16436_c0_seq1	Mm.274473
XLOC_004085	Pm-Vps33A	PMI_000877	N	-1.01175123673613	-0.372596126219303	0.0338250605942485	-0.222261185835113	-0.132175523304009	0.286556370403958	NA	NA	NA	NA
XLOC_004090	none	PMI_000872	N	0.102972123067553	-0.172625227117488	0.23839088948422	-0.60742566138478	-0.452667650564894	-0.115899647678401	NA	NA	NA	NA
XLOC_004094	Pm-Mif1	PMI_000873	Y	-1.3781999202674	-0.420370980354186	-0.422127031980794	0.356120882361036	0.406059075336684	0.525805742293735	NA	NA	NA	NA
XLOC_004096			N	-0.712118278587183	-0.562958143475081	-0.260485856242832	-0.669870586712664	-0.0703690303366815	-0.473094577993023	NA	NA	NA	NA
XLOC_004099	Pm-Blmh	PMI_000876	N	-0.477053508732213	-0.502880631812244	0.235862887232868	0.234783051396371	-0.235229071564743	-0.0467544814898413	NA	NA	NA	NA
XLOC_004102			N	0.449604413652033	0.297808465984604	0.820456048640263	-0.304599614001755	-0.140782963853202	0.472902193733793	NA	NA	NA	NA
XLOC_004103	Pm-Sea/Egf/Hyalinl	PMI_015750	N	0.842215138744225	-0.284012895848544	-0.922459963842196	0.36311777553924	-0.824490711609171	-0.189056557716606	NA	NA	NA	NA
XLOC_004104			Y	-3.24764268249711	-4.27725975036952	-4.35315352967355	1.3592931256678	0.662931378686687	0.30889048439929	SPU_007885	NA	NA	NA
XLOC_004106			N	-0.0935233283280762	-0.252965713366052	-0.642210991569837	-0.19177728265413	-0.405376026235903	-0.107844378989656	SPU_011234	OX_Smed_1.0.10067	comp20709_c0_seq1	NA
XLOC_004107			Y	1.29923668470477	0.595780839536332	0.345335438953356	0.401661473563083	-0.0816045632960817	-0.824055902673579	NA	NA	NA	NA
XLOC_004109			N	0.148500289807374	-0.112374719460976	-0.132273421066119	-0.105076003355441	-0.339104014197687	0.135955755860292	NA	NA	NA	NA
XLOC_004110	none	PMI_009661	Y	-1.06032787246263	-0.805478741404283	-0.842053881185202	0.836133301327146	0.421783711469732	0.175139415966349	NA	NA	NA	NA
XLOC_004111	Pm-Bche-3	PMI_009664	Y	-4.73681890727174	-5.0956971939239	-6.08925682899925	1.02597348514369	-0.731010536035695	-0.209316425688812	SPU_026312	NA	NA	NA
XLOC_004112			N	0.579706212596022	0.357587578678212	0.406043408624778	-0.171294660633129	-0.092010917711823	0.354020336745986	NA	NA	NA	NA
XLOC_004113	Pm-Rhbdf1-2|Pm-Rhbdf1-2	PMI_015666|PMI_015667	N	0.471396923359169	0.302767401385958	0.386832078678077	0.0912766241311168	0.190138383325203	0.0933773088056635	NA	NA	NA	NA
XLOC_004119	Pm-Srcr159	PMI_017705	N	-0.415050109157049	0.163327168805413	-0.411635186057591	-0.234750963049474	0.389483267618837	0.472011602222171	NA	NA	NA	NA
XLOC_004122			Y	1.26004831768023	1.10112854553631	0.822976013108582	-3.44040624900925	-3.72287701934385	-4.40854421042866	NA	NA	NA	NA
XLOC_004124	Pm-Klhl5	PMI_020680	N	-0.742155296148651	-0.288699272281707	-0.201373398726483	-0.287538148752333	-0.00192081259029072	0.359215528335445	NA	NA	NA	NA
XLOC_004125	none	PMI_011079	Y	0.451842082998557	0.0426998637119331	-0.209844499860953	0.00987190986073948	-1.17292188050659	0.0831959609920143	SPU_020668	NA	NA	NA
XLOC_004126	none	PMI_011080	N	0.0940268830727267	0.643841699242784	0.743760284036796	-0.364008521089432	-0.527611347509504	0.0462489303289487	NA	NA	NA	NA
XLOC_004128			N	-0.831556127322693	-0.146635167111727	-0.413896640587984	-0.394248167997946	-0.0522547265656773	-0.128739401368328	NA	NA	NA	NA
XLOC_004133	Pm-Ccdc101	PMI_011082	N	-0.851068182424243	-0.0775778290087718	-0.21090449111505	-0.408435024624327	0.178143559682461	0.223960984568562	NA	OX_Smed_1.0.00610	comp17853_c0_seq1	NA
XLOC_004137	none	PMI_011079	N	-0.131211261778391	0.0740881103912954	-0.400854378454284	-0.404134209283809	-0.538183911357396	-0.198155403192289	NA	NA	NA	NA
XLOC_004146	Pm-Magi2|Pm-Magi2	PMI_023938|PMI_023939	Y	1.0380763695741	0.185935501574245	0.226834894854233	0.834622644734748	0.0728713632871528	0.671592821585269	SPU_018806	NA	NA	NA
XLOC_004149			N	0.395739684757407	-0.0177903269383086	0.424416120193961	-0.0106369253937884	-0.101028550873661	0.146677121545193	NA	NA	NA	NA
XLOC_004152			N	0.529642537052437	0.179540356258183	0.246488134023365	0.0766748050830105	-0.0615570734969621	0.24882911544516	NA	NA	NA	NA
XLOC_004156			N	0.618756415482214	0.0640651175800089	-0.122352128454293	0.310170567709606	0.175300307788428	-0.00626017810765181	NA	NA	NA	NA
XLOC_004157	Pm-Cpt2	PMI_026771	N	-0.801517538578985	0.193623981076721	0.204926262369014	-0.553136643903654	0.0789417435148486	-0.00345865408456306	NA	NA	NA	NA
XLOC_004158			Y	0.0264526317497875	0.0479821257502309	0.54549942741597	-0.666411412325433	0.252371530556464	1.03467052387149	SPU_007736	NA	NA	NA
XLOC_004161	Pm-Ints1_2	PMI_016074	N	-0.714614632342172	0.0821317313902304	0.278801075439027	-0.641739518340755	-0.033349272248989	0.360765951406238	NA	NA	NA	NA
XLOC_004162			Y	-1.13756214381167	-0.0690850488399736	-0.262841376263853	-0.313898620354047	0.207279481446413	0.45956149536302	NA	NA	NA	NA
XLOC_004163			Y	0.411833279653062	-0.329129676549212	-2.03332758049651	0.283199806170306	-0.453771551335373	-1.74554800347275	NA	NA	NA	NA
XLOC_004164			N	0.493067444281403	0.243869734494444	0.444460624186197	-0.557199935002641	-0.807820506639585	-0.533663093037997	NA	NA	NA	NA
XLOC_004166			N	-0.669156927755345	0.104601575004219	0.411603974934126	-0.171832557806963	0.0588023872490455	0.429873732396893	NA	NA	NA	NA
XLOC_004175			N	-0.298620744878723	-0.150862775295055	0.234499183282731	-0.221643999872989	-0.0119858645499378	0.266840672245751	NA	NA	NA	NA
XLOC_004176			N	0.409714045073768	-0.988273959735984	-0.67717293302143	0.823895320484885	-0.128157929249651	-0.311114766782439	SPU_013016	OX_Smed_1.0.17931	NA	NA
XLOC_004177	none	PMI_003802	N	0.824911435334026	0.495773729520649	-0.215882255602062	0.410623276043281	0.0801656332592622	-0.892447038876399	SPU_022576	NA	NA	NA
XLOC_004178			N	0.0484488906437563	-0.93637414609492	-0.209358628963938	0.566416972004705	-0.382404449614159	-0.151132402074326	NA	NA	comp27520_c0_seq1	NA
XLOC_004181	Pm-Lhpp	PMI_003801	N	-0.261666515556344	-0.496108348321889	-0.549724690808481	0.0865101104254506	0.280547001501755	-0.372237048095651	SPU_019004	OX_Smed_1.0.17657	NA	Mm.276721
XLOC_004182	Pm-RigIL7	PMI_003803	Y	1.14972098393981	-0.437462907121932	-0.601006988125345	0.6110835395563	0.13593778503481	-0.381660865757146	SPU_010536	OX_Smed_1.0.04084	NA	Mm.136224
XLOC_004183	Pm-Tnks	PMI_003804	N	0.894961799165257	0.199547997601281	0.36109767961653	0.376745312005009	0.371134325616896	0.0974995889420268	NA	NA	NA	NA
XLOC_004185	none	PMI_024909	N	0.0267825638666801	0.279038099660365	0.113446983905587	-0.405016966473454	0.254068658068329	0.0235451737650801	NA	NA	NA	NA
XLOC_004187	none	PMI_024909	N	0.245706919254851	0.476622577925665	0.0261175083338078	-0.278569572224366	0.443534691606256	0.158912055900399	NA	NA	NA	NA
XLOC_004191			N	0.354287279553007	0.235557066466214	0.606776691263097	-0.438546947375966	0.160962458740866	0.508760250345577	NA	NA	NA	NA
XLOC_004193	none	PMI_022970	Y	1.11290040510912	0.120846049926986	0.189110914885333	0.495986649763522	-0.413399610649921	-0.591082598619406	NA	NA	NA	NA
XLOC_004209	Pm-Scdfr2L	PMI_007796	N	0.692791624629591	0.467742934440172	0.437639908898248	0.0918907620825061	-0.277103080861792	-0.33471029545647	SPU_024087	NA	NA	NA
XLOC_004210	Pm-Egfi	PMI_007797	N	0.292035724319783	-0.248099604084902	-0.880604521124441	0.295729351850151	-0.232428235581248	0.200002889443111	SPU_000176	NA	NA	NA
XLOC_004211	none	PMI_007799	N	1.36640509097973	0.175160624382309	-0.981366715343435	0.641373883432065	0.166490886372023	-1.29821123713472	NA	NA	NA	NA
XLOC_004216	Pm-Rbm28	PMI_020083	Y	-1.48101439092097	-0.247873869187462	0.156624330414315	-1.29945369746929	0.0321913790581556	0.692270109473728	SPU_006446	NA	NA	NA
XLOC_004217			N	0.0191577293202322	0.0845237064888283	-0.1043019349281	0.188541040724173	-0.32959495005143	-0.100618746847447	NA	NA	NA	NA
XLOC_004222	Pm-Traf4	PMI_016578	N	0.0408607153438789	-0.193147241631132	0.31025988989672	0.475927841332277	0.353344194405061	0.213424648450438	NA	NA	NA	NA
XLOC_004223	Pm-Traf4	PMI_016578	N	0.391229666625079	0.501631021742426	0.424297114229366	0.385618102282437	0.815735010264925	0.336515048940349	NA	NA	NA	NA
XLOC_004227	Pm-Srcr159	PMI_022661	Y	1.8356076327285	0.280381853167356	0.28911972899788	1.22298307396946	0.129303876700582	-0.413674301545873	SPU_027287	NA	NA	Mm.4138
XLOC_004228			N	0.128929145604252	-0.242699316356717	-0.0347279187048724	0.536970241855745	-0.199441828248127	0.1511304540071	NA	NA	NA	NA
XLOC_004231	none	PMI_016121	N	-1.11835071526738	-1.26827645264637	-1.11115506509443	0.242748426636222	-0.772889253356107	0.589457949920633	NA	NA	NA	NA
XLOC_004234	Pm-Bud31_1	PMI_021993	N	0.0653904134147431	-0.289103108048404	-0.281286143216655	0.341599061735133	0.226225882975268	-0.177285630741567	NA	NA	NA	NA
XLOC_004235	Pm-Tmem184b	PMI_021994	N	0.561263825531319	-0.327038779275385	-0.498396508820167	0.870732790136726	0.0947328605971294	-0.0381413353321437	SPU_010085	NA	NA	NA
XLOC_004236	Pm-Bud31_1	PMI_021993	N	-0.445023086802422	0.0920697487603296	-0.0228581559903917	-0.260986635815536	-0.0413568082536288	-0.129016996275757	NA	NA	NA	NA
XLOC_004240	Pm-TpaseL_27	PMI_028398	Y	2.42558489515658	0.72152110856579	3.57615988051008	0.781202371671185	-0.200052637324964	2.33750898657982	NA	NA	NA	NA
XLOC_004241			Y	-1.24548635119556	0.376378349011493	0.115528912300057	-0.991554791332394	0.469260319994005	0.162491892693345	NA	NA	NA	NA
XLOC_004242			N	-0.366835718628209	0.100882646152872	0.170085876612771	-0.706025092681144	0.201262474385462	0.239587503045545	NA	NA	NA	NA
XLOC_004243			N	-0.550835755685801	0.309169668221019	-0.192247737026367	-0.506286752604454	0.280035989688093	0.00633094263145842	NA	NA	NA	NA
XLOC_004244	Pm-Hmmr	PMI_025566	N	-0.908036566690676	0.266184208704785	-0.150409892539037	-0.911186107487632	-0.0226967739094443	0.201323042740689	NA	NA	NA	NA
XLOC_004245			N	-0.548664354049572	0.36744135267971	0.445870037358027	-0.380168284425451	0.0167295824900689	0.464943748927903	NA	NA	NA	NA
XLOC_004247	Pm-Abcc4c|Pm-Abcc4c	PMI_001067|PMI_001068	Y	-0.255389410328466	0.331640168991674	0.371237189124223	-0.498047832651605	0.104468902020421	1.23363196545809	SPU_020669 SPU_002346	OX_Smed_1.0.07622 OX_Smed_1.0.21960	NA	NA
XLOC_004250			N	0.688893547325588	-0.344606968366731	0.632035247257856	0.457443870353681	-0.647434685948294	0.115925997744736	NA	NA	NA	NA
XLOC_004261			N	0.87561486519116	0.452899249670583	0.252537987483869	0.52686883822222	-0.0850257503170842	-0.164364011022292	NA	NA	NA	NA
XLOC_004271	Pm-Hypp_126	PMI_027093	N	0.355635745094054	0.0869200440571263	0.112136145427112	0.0897072177096419	-0.116811936267632	-0.0365221859881252	NA	NA	NA	NA
XLOC_004274	Pm-Upf2	PMI_009463	N	-0.50509465045611	-0.13725167407435	0.0877018428276371	-0.344317304003439	0.10183322949661	0.254517864957984	SPU_017515	OX_Smed_1.0.09161	comp22160_c0_seq1	Mm.31102
XLOC_004275	Pm-Otud5	PMI_009464	N	0.578289658926432	0.327713270707966	0.0790818435695125	0.325299407147874	0.114604018612745	-0.234387554097791	NA	OX_Smed_1.0.20352	NA	NA
XLOC_004277	Pm-Hypp_366	PMI_004383	Y	-0.383326788189546	-0.684807707381895	-0.827719901880355	2.08795244359252	0.608408925684234	0.539059993145518	NA	NA	NA	Mm.479821
XLOC_004278	Pm-Spry1	PMI_004384	Y	-1.0960442163304	0.00548114624983163	0.117180486959103	-0.943807282746796	-0.0847932906479648	-0.197855102976706	SPU_007568	OX_Smed_1.0.18588	comp26479_c0_seq1	Mm.282706
XLOC_004280			Y	-1.01581902050984	0.0409258733243867	0.156186358571719	-0.754128801275806	0.196692421751015	-0.0967515838830341	SPU_005687	OX_Smed_1.0.06863	comp20003_c0_seq1	Mm.103427
XLOC_004281	Pm-Flnc	PMI_004389	N	-0.392391735017036	-0.0334307777149742	0.211054306924988	0.0424897659811673	-0.296510005916369	0.125600638604291	SPU_024599	NA	NA	NA
XLOC_004286			Y	-1.79810178546339	-0.434073070404651	-0.0786807306034795	-1.24346755291174	0.734550029397734	0.0869548255662853	NA	NA	comp15750_c0_seq1	NA
XLOC_004287			Y	-1.22650979452888	-0.0413346041691059	0.269661315989335	-0.925460628760211	0.199838881755182	0.663493544975235	SPU_017669	NA	NA	Mm.2125
XLOC_004298			Y	-0.595026947225015	0.45594405436339	0.420005516543363	-1.29382165503413	-0.817853493931308	0.0718825648588272	NA	NA	NA	NA
XLOC_004299			N	0.515307115774971	-0.248384367627376	-0.169455597615728	0.482966546425034	-0.180219513526238	0.14768974923998	NA	NA	NA	NA
XLOC_004301	Pm-Slc6a9	PMI_010737	Y	1.34881266423276	-0.079933290073163	-1.23342862478692	0.865553154921436	-0.27566327191536	-1.82776792557882	NA	OX_Smed_1.0.08976	NA	Mm.244549
XLOC_004305	none	PMI_010649	Y	-1.01405161991918	-0.211429201633935	0.132503777164746	-0.472816102777958	0.237789199036424	0.242550901232242	NA	NA	NA	NA
XLOC_004306	Pm-Ube3b	PMI_010650	Y	-1.43710392134382	-0.138371889811067	0.200235423059756	-0.990451209931192	-0.221192386569644	-0.0237794269866081	NA	NA	NA	Mm.28792
XLOC_004310			N	-0.486213721448491	-0.749379475149093	-0.575065196482835	0.5238788356964	-0.283465789519216	0.910206522806222	NA	NA	NA	NA
XLOC_004312			N	-0.48754642331604	-0.30664679404509	-0.175292207239054	0.339364932763045	0.399462992922607	-0.112488984102864	NA	NA	NA	NA
XLOC_004313			N	-0.243082138784514	0.1629416848622	0.127221536791896	-0.666050474044972	-0.0908764856937901	-0.152170452090685	NA	NA	NA	NA
XLOC_004314	Pm-Kiaa1409	PMI_008727	N	0.451602631718776	-0.117995601898586	0.178496156609528	0.15530206840752	-0.386745733920191	0.147472291978377	SPU_008792	OX_Smed_1.0.06330	NA	Mm.387073 NA
XLOC_004327			N	0.0381952020213612	-0.0911602481006362	-0.151457707847187	-0.127742544400715	-0.628409738316575	0.508555265512569	NA	NA	NA	NA
XLOC_004328	Pm-Sgarp2	PMI_026148	N	-0.636520420760178	-0.272991555961578	0.0115393691043418	0.982795182027722	0.562398539501037	0.814408740595979	SPU_009723	NA	comp24995_c0_seq1	NA
XLOC_004339	Pm-MtL	PMI_027132	N	-0.122859071168926	0.381035075850658	0.283282021167182	-0.131139064121332	0.483136136489474	-0.0221066831051348	NA	NA	NA	NA
XLOC_004341	Pm-Zir2	PMI_004079	N	0.610896125342197	0.0442719040422059	0.0729852611284537	0.188129214304248	0.0800810869787403	-0.0998382650994301	SPU_009736	OX_Smed_1.0.04011	comp27400_c0_seq1	NA
XLOC_004343	Pm-Fn3/Igf_25	PMI_004080	Y	1.20668948366583	0.430841246968288	0.139243070158992	1.41656391402972	2.0800583675054	-0.726384950887315	SPU_028098	NA	NA	NA
XLOC_004344			N	0.163167979984368	-0.221188025845409	0.009176647698345	0.762209280800375	-0.358371805407107	-0.124351245681888	NA	NA	NA	NA
XLOC_004350			Y	-0.884851304199144	1.14751434362389	1.41025835591198	-0.465442794813666	2.01102731000399	1.78629291021419	NA	NA	NA	NA
XLOC_004356			N	0.974725783269082	-0.0628502800146948	-0.011851441515683	0.45526056189658	-0.140556730956418	0.485322993596828	NA	NA	NA	NA
XLOC_004357			N	0.566204482849246	-0.225361435534431	-0.245452241770725	0.365365527643975	-0.220255654408359	0.503421125925781	NA	NA	NA	NA
XLOC_004363	none	PMI_028744	N	-0.296685103148398	-0.27022514884465	0.00722980678718912	-0.32391879810966	-0.446437988784645	-0.0752552258707306	NA	NA	NA	NA
XLOC_004373			N	0.749203060102224	0.527680679891811	0.178228787977027	0.114347463019823	-0.355977070549703	0.0795418025999177	NA	NA	NA	NA
XLOC_004375			N	0.213248780727545	0.264174575244778	0.0908124613771604	0.0174007752384659	-0.247726056451468	-0.148282502936243	NA	NA	NA	NA
XLOC_004381			N	-0.854289384425288	-0.0611526890609825	-0.153856435593717	-0.463782972420965	0.1436708645062	-0.0765105529234294	NA	OX_Smed_1.0.15197	NA	NA
XLOC_004383	none	PMI_016606	Y	-1.54761605297085	-0.468774105689806	-0.0454739288671457	-0.493354228884909	-0.207125148501869	0.427594618131179	SPU_017047	NA	NA	NA
XLOC_004384	Pm-Ctdp1	PMI_016605	Y	-1.13664097088148	0.149361684351531	0.290763199409909	-1.09609020423504	0.0439470427196704	0.153481115899294	SPU_021493	OX_Smed_1.0.13171	comp25530_c0_seq2	Mm.312893
XLOC_004386			N	0.255026064002592	-0.111171180767851	-0.127500613880571	0.286579379908042	0.163435796523922	0.468432768139205	NA	NA	NA	NA
XLOC_004390	Pm-Siae|Pm-Siae	PMI_019892|PMI_019893	Y	-1.0558294374137	-0.417960042467888	0.0304547413743269	-0.0410509111852378	-0.163051666617663	0.077536424072142	SPU_025866	NA	comp24860_c0_seq1	Mm.196345
XLOC_004393			Y	0.790500851996337	1.10334052192547	2.4128388025374	0.163101642436974	1.09975569615704	1.64573298275657	NA	NA	NA	NA
XLOC_004394			Y	-1.12288814000858	-0.123748869060149	0.0209565462142861	-0.248895104458084	0.164428040103875	0.274464443598587	NA	NA	comp19296_c0_seq1	Mm.282711
XLOC_004396	none	PMI_024227	N	-0.600456506388488	0.131235600939877	0.162972120289843	-0.733128598758576	0.327766451415171	0.1769964829379	SPU_010534	OX_Smed_1.0.12770	NA	NA
XLOC_004398	Pm-Cbr3	PMI_024228	Y	-1.23754477243137	-0.122661576902871	0.304964557263626	-1.47528766534906	-0.273737638554248	1.03946652576115	SPU_028857	NA	NA	NA
XLOC_004400	Pm-Arnt	PMI_011854	N	0.496149166764898	0.155716896565268	-0.280964757002502	0.230145313349956	0.422346589692017	-0.188458841532091	SPU_000129	OX_Smed_1.0.13223	comp21589_c0_seq1	Mm.250265
XLOC_004401			N	0.186222764420162	-0.37032163232887	-0.0335829302459259	0.215022455551646	-0.601066203907518	-0.0582613669281545	NA	NA	NA	NA
XLOC_004402	Pm-Fpgs_2	PMI_028305	N	-0.820011513922578	-0.285158452643627	0.199836826872949	0.328906237985056	-0.0157315129211052	0.763895768583017	SPU_008984	OX_Smed_1.0.15148	comp26725_c0_seq1	NA
XLOC_004403	Pm-Fpgs_2	PMI_028306	N	-0.39599901844051	-0.214830981792761	-0.424245488677156	0.392195454375319	-0.699561066311654	-0.0759361463849262	SPU_005157	NA	NA	NA
XLOC_004410			N	0.342029807730249	0.0351835529567299	0.128679169648532	0.00757938314062635	-0.191822453763059	0.291899960801841	NA	NA	NA	NA
XLOC_004415	Pm-IunhL_2	PMI_010677	Y	-1.347375751246	-0.237901397199942	-0.272249801563818	-0.478640797997376	0.0208218476948521	0.500221959368659	SPU_004921	NA	NA	NA
XLOC_004417	Pm-Slc5a3_1	PMI_010680	Y	-1.35150160676112	-1.37296152747379	-1.67171799257479	1.20780396774799	0.0448290225535774	-0.243766849791223	SPU_007811	NA	NA	NA
XLOC_004418	Pm-Mrpl21	PMI_010679	Y	-1.19894452351497	0.0647635897038179	0.175574510471378	-0.789921942613769	0.281590823673774	0.347961794401091	SPU_028837	OX_Smed_1.0.11515 OX_Smed_1.0.23218	comp17431_c0_seq1	Mm.74084
XLOC_004419	Pm-Slc5a3_1	PMI_010680	N	-0.759979805819317	-0.518674285340768	-0.721203417145441	0.710383141837034	-0.0460765728861724	-0.248123099211633	NA	NA	NA	NA
XLOC_004420	Pm-Hypp_320	PMI_007931	N	0.516415809968393	-0.0715036024688147	0.164140668641408	-0.0228663401308071	-0.703424039452684	-0.720081077613624	SPU_007695	NA	NA	NA
XLOC_004424	Pm-Lmpt	PMI_007934	N	-0.193229651463585	-0.167535061907139	-0.116091534587954	0.25630361873501	-0.000345617595395736	0.396828217395088	NA	OX_Smed_1.0.20152	comp20166_c0_seq1	Mm.6799
XLOC_004428			N	0.391444549400291	0.321602810692617	-0.347316282212999	0.197449793335453	0.296122180900379	-0.233432230225433	NA	NA	NA	NA
XLOC_004429			Y	-4.35015777515741	-5.76443502702019	-5.60792474269623	1.03021461061361	-0.281637427925776	-0.115881576104085	NA	NA	NA	NA
XLOC_004431			N	0.569880691528788	0.290030853566053	-0.678891040292839	0.375391916250426	0.105635313734062	-1.02348291722507	NA	NA	NA	NA
XLOC_004432			N	0.797628822483731	-0.663610104196518	-0.088404299530489	0.0448120216443276	0.0701576916119938	-0.429397071139505	NA	NA	NA	NA
XLOC_004433			Y	-5.70505493679378	-7.6255312827333	-4.44847532679657	0.73617025355469	-0.376773818235686	0.923651493872672	NA	NA	NA	NA
XLOC_004434			Y	-4.35920308317347	-5.54182274922383	-4.01315163385008	0.993037736922481	0.253205810195957	0.948761073394842	NA	NA	NA	NA
XLOC_004435			Y	-4.57005839751793	-4.55352239343913	-3.50026564939331	0.564175763891894	0.0885365123925438	0.724871379639788	NA	NA	NA	NA
XLOC_004436			Y	-4.19581304658601	-5.00268371413033	-5.13418014451724	0.994573942192857	-0.296259373889816	-0.0556191370531166	NA	NA	NA	NA
XLOC_004438	Pm-Notch1-21	PMI_009740	N	0.911545803862537	0.285476327032291	0.329872705247924	0.00422867302247234	-0.400016290260866	-0.229919458941799	SPU_005955 SPU_006000 SPU_014415 SPU_015009 SPU_018136	OX_Smed_1.0.02117	NA	NA
XLOC_004445			N	-0.264853878548957	-0.336799366601944	-0.173554399400316	0.569661536511182	-0.00525585055765154	-0.0833764476091379	NA	NA	NA	NA
XLOC_004446			N	-0.388356962205078	-0.0122775544838437	-0.258250566541564	-0.0449522664034329	-0.486217039603401	0.0444687398366545	NA	NA	NA	NA
XLOC_004457			N	0.533111134829229	-0.173791830971759	0.118178100418256	0.368031837705965	-0.0695594438373718	0.143374728369107	NA	NA	NA	NA
XLOC_004458	Pm-Tsnl	PMI_017684	N	0.364190958213639	0.00772128126386903	0.113805165663146	0.181991368726459	0.205901805228153	0.287003017923678	SPU_015304	NA	comp19082_c0_seq1	Mm.426637
XLOC_004459			Y	0.196583332098547	-0.557899784508329	0.326436292811325	0.188574350742066	0.267594635545555	1.24700227515019	NA	NA	NA	NA
XLOC_004464	Pm-Wdr48	PMI_010900	N	0.839450856701244	0.00514480964248145	-0.089341915133835	0.539414922512007	0.00561760433028468	-0.3424709033887	NA	OX_Smed_1.0.08194	NA	Mm.104789
XLOC_004465	Pm-Osbpl1a	PMI_010899	N	0.117195084881135	-0.0939456544875613	-0.022787601343442	0.306323651090592	-0.187000500421186	0.0967892401275763	NA	NA	comp22398_c0_seq1	NA
XLOC_004472	none	PMI_022189	N	-0.788510305157614	-0.3614915004844	-0.104477205686453	-0.756489216404114	-0.0678844481755271	0.0740252260575614	SPU_026297	OX_Smed_1.0.02030 OX_Smed_1.0.07304	NA	NA
XLOC_004475			Y	2.25903125943788	0.640678611305148	0.198834698624479	1.76029844610305	0.219395647406399	-0.196655933935908	NA	NA	NA	NA
XLOC_004476	Pm-Slc37a2	PMI_026484	N	0.146039499046584	-0.247398577914741	0.115584442407009	-0.125891908117299	-0.368260477684676	-0.487282205126293	SPU_003812	NA	NA	NA
XLOC_004477			N	0.164532231787035	-0.179609869615964	-0.0337862695203089	-0.116943563714754	-0.224518761220196	-0.0931472253114356	NA	NA	NA	NA
XLOC_004482			N	0.38908332520456	0.454769779627503	0.535097110036188	-0.335504294346877	-0.325203190312714	-0.344658975406093	NA	NA	NA	NA
XLOC_004493			N	0.203773291441321	0.409029518232815	0.589514003215952	-0.647089587674649	-0.331927352750031	-0.410980035065979	NA	NA	NA	NA
XLOC_004507			N	0.696057370089358	-0.185589741456552	0.087561223845916	0.17097416171641	-0.104961341931047	-0.220157910942551	SPU_024951	NA	NA	NA
XLOC_004508	Pm-Slc30a7_1	PMI_015129	N	0.0197026380657958	0.00109801429986438	0.393869068592964	0.155089745167235	-0.146989512170282	0.351221802501422	SPU_028573	NA	comp24415_c0_seq1	NA
XLOC_004512			N	0.293008886924659	0.135648336561527	0.0738913415007631	-0.17297720927956	-0.15476976448827	-0.16627647366806	NA	NA	NA	NA
XLOC_004514	Pm-Dph5	PMI_015128	N	-0.16147227745713	-0.049850463576329	0.323598447040279	-0.0142712238186982	0.212165953087703	1.2110037262656	NA	NA	NA	NA
XLOC_004516			Y	0.626080440426867	0.745752742078034	-0.608548760538996	0.352052285342106	1.26084900572248	-0.448705054609967	NA	NA	NA	NA
XLOC_004517			Y	1.30970614460098	0.722879106982585	-0.356341123147591	0.646982344955697	0.871948447835736	-0.0391357813481008	NA	NA	NA	NA
XLOC_004518			N	-0.000727988047970805	0.0759484032358526	-0.000443456345774087	-0.172852145179303	0.145877991320688	-0.318407231217767	NA	NA	NA	NA
XLOC_004519			Y	-1.02515311788706	-0.0183760448683015	0.371493124498402	-0.857562448934223	0.113770573484427	0.402929993108542	NA	NA	NA	NA
XLOC_004520			Y	-1.20233413551813	-0.344839771994366	-0.043994508603273	-0.738147180542466	-0.161131058874742	0.226669431304433	NA	NA	NA	NA
XLOC_004521			N	-0.835731737977873	-0.268167487572053	-0.185233899137812	-0.885903818346438	0.188502446128736	0.0988944796719278	NA	NA	NA	NA
XLOC_004522	Pm-Dph5	PMI_015128	N	-0.108745252779157	0.442818301508536	0.207362704065458	-0.244265720577829	0.343428346298134	0.48332848698341	NA	NA	NA	NA
XLOC_004523	Pm-Dph5	PMI_015128	N	-0.321455852102306	0.17640719158778	0.224667877896927	-0.359559363471924	0.382428940978426	0.121901217979366	NA	NA	NA	NA
XLOC_004525			Y	1.07567639364252	1.08984013281383	-0.35012218804114	-4.16900680182246e-05	1.16558295240227	0.100887733645246	NA	NA	NA	NA
XLOC_004526			Y	1.22137703221983	0.657854441554062	-0.0880702801444806	0.591692123771581	0.834339824746315	0.336680798223188	NA	NA	NA	NA
XLOC_004527			N	-0.424132658007636	-0.150291400480859	-0.00457393706576155	-0.101006964500643	-0.0823789951612412	-0.151673688093111	NA	NA	NA	NA
XLOC_004528			N	-0.880390828019279	-0.067241350909103	-0.0669303415790598	-0.358876353605783	0.0274758261688363	-0.245986971379641	NA	NA	NA	NA
XLOC_004531	Pm-Ttrspn_13	PMI_024680	N	0.466964779930375	0.238223733605251	0.0291403655667648	0.295748465020904	-0.0429852812932779	-0.24553095621687	NA	OX_Smed_1.0.01775	NA	Mm.32883
XLOC_004532	Pm-Cyp3L2	PMI_023861	N	0.216083082151454	0.717064632792125	0.509616234720985	-0.485163779790565	0.153942532566248	0.418676137020864	NA	NA	NA	NA
XLOC_004535	Pm-Cyp3L2	PMI_023861	N	0.529717349864469	0.566064321835775	0.767859892065908	-0.582163748968701	-0.190174673145392	0.854873631179676	NA	NA	NA	NA
XLOC_004540	Pm-Plceta_3	PMI_014547	N	1.00072523855846	0.176537241434325	0.362745399556589	0.755401946307133	0.65855432114414	0.900914568301301	SPU_009688 SPU_009690	NA	NA	NA
XLOC_004541			Y	1.82070867479057	-0.187366938424532	-0.765573034238763	1.01507248449657	-0.460480846923183	-0.481984582081288	NA	NA	NA	NA
XLOC_004548	none	PMI_018513	N	0.50975437492191	0.124096602302996	0.0524903518303379	0.0205630530998273	-0.436406340330509	0.0171155033301402	NA	NA	NA	NA
XLOC_004549			N	0.405396574291737	0.0504569493787741	0.325445482652638	0.0444791752024771	-0.470493464373892	0.0641516162063684	NA	NA	NA	NA
XLOC_004550	Pm-Soat1	PMI_003190	Y	0.223500779720818	-0.901684448738666	-1.15420947962629	1.05199486645147	0.0657899790192172	-0.217722035770647	NA	OX_Smed_1.0.21168	NA	Mm.28099
XLOC_004551	Pm-Rej7|Pm-Rej7	PMI_003191|PMI_003192	N	0.515739818885064	-0.0056378393446005	-0.230819554294891	0.126990844977431	-0.473712733230448	0.31472619510164	NA	NA	NA	NA
XLOC_004553			N	0.648231798847182	-0.0459883863417926	-0.305605423139952	0.189289596134433	-0.587292057726656	0.175656781049985	NA	NA	NA	NA
XLOC_004554	Pm-Rej7	PMI_003193	N	0.434582888381272	0.121234755914267	0.0443943852304457	-0.0231920952396314	-0.295368313872986	0.203692077100996	NA	NA	NA	NA
XLOC_004556	Pm-Rej7	PMI_003194	N	0.613764226568653	0.32447678595318	-0.125255276858174	-0.226198663819569	-0.0918609934929659	0.0296246393880638	SPU_027033	NA	NA	NA
XLOC_004557			Y	-2.03972311903147	-2.35694017230355	-2.48069757755513	0.342182720356416	0.216026560164844	-0.0266053091843164	NA	NA	NA	NA
XLOC_004558	Pm-Rej7	PMI_003194	Y	0.184306717653756	0.377506749140241	-0.182480542732637	-0.00565922678891275	0.403117642721006	-1.32435178374947	NA	NA	NA	Mm.13808
XLOC_004559	Pm-Soat1	PMI_003190	Y	0.111444131528272	-0.787247766765417	-1.02447874094084	0.952349362985786	0.0939725719598261	-0.168494449758658	NA	NA	NA	NA
XLOC_004565			N	-1.13364035575867	-0.0757318686621948	-0.236167073343001	-0.0992154162557658	0.551586253083588	0.121880914533153	SPU_011904	NA	NA	Mm.386852
XLOC_004566	Pm-Nudt15	PMI_026281	Y	-1.40899302649747	-0.0698448986493212	-0.22969986358739	-0.776042506603336	0.374181749008368	0.271345250786911	SPU_007121	OX_Smed_1.0.16955	comp20305_c0_seq1	Mm.7319
XLOC_004567	Pm-Slc39a1	PMI_026282	Y	2.71823891272684	-0.382652669439991	-0.0470584873066894	2.31624809970354	-0.00386549294951595	-0.24662053002699	NA	NA	NA	NA
XLOC_004568			N	-0.391611614076676	-0.0169316722132041	0.228968546903421	-0.360090218693377	-0.704521022765573	0.209013770827108	NA	NA	comp24246_c0_seq6	NA
XLOC_004570			Y	-3.00744439444028	-1.31373081651298	0.379833972668861	-2.54740086794284	-1.46402208475312	1.86891249185946	NA	NA	NA	NA
XLOC_004571			Y	-1.38398747869654	-0.0195869647337584	-0.00314906127450777	-0.940631633825795	0.080319338535186	0.299230620928397	NA	NA	NA	NA
XLOC_004572			Y	-1.67371050141287	-0.530792003000597	-0.174741250409728	-0.7135022589087	-0.0188229340717385	0.0875644809948305	NA	NA	NA	NA
XLOC_004576	Pm-Ppm1gL	PMI_016793	N	0.171396618861557	0.0330480424405331	-0.089668768917752	0.078324145033919	0.13154508423264	0.0939029031811686	NA	NA	NA	NA
XLOC_004577	none	PMI_016794	N	0.902437000165864	-0.288796900296383	-0.212233521615956	0.739206261695557	-0.39657082828611	0.252802100918522	SPU_001881	OX_Smed_1.0.20244	comp19863_c0_seq3	Mm.292040 NA
XLOC_004581	none	PMI_018569	Y	-2.053686833205	-0.179868857124295	-0.146928773945833	-0.773123961088536	0.294017639283498	0.100622783453156	NA	NA	NA	Mm.275428
XLOC_004582			Y	-1.07370795037304	-0.642044384211701	-0.588079925762572	0.200995973555598	-0.0027731867251511	-0.0897455369832309	NA	NA	NA	NA
XLOC_004589			N	-1.93879228649968	-0.324205951769347	-0.550019544054236	-0.644625001618296	0.47960689240805	0.143433838335126	NA	NA	NA	NA
XLOC_004591	Pm-Mrpl2l	PMI_022461	N	-0.791943322330441	-0.224788988062902	-0.50617412495844	-0.222516889109333	0.274439472217262	-0.338261606024746	NA	OX_Smed_1.0.21827	comp8604_c0_seq1	NA
XLOC_004592			N	-0.850149377735319	0.168741087827999	0.192199387420952	-0.889461452063413	0.385355593632094	0.2170990406192	NA	OX_Smed_1.0.05159	comp10479_c0_seq1	Mm.275158
XLOC_004594	Pm-Naa38	PMI_022460	N	-0.716373985870563	-0.492693486058502	-0.367002012651587	0.292546243105684	0.275014120709469	0.171319240648822	NA	NA	NA	NA
XLOC_004598	Pm-Unk_44|Pm-Egf/Ig/Lnb/Tm7/Gpcr	PMI_013014|PMI_013015	Y	0.693245233758118	-0.0413797367036596	-0.0943469807269559	-0.327719436987113	-1.33416969368038	-1.62314225863094	SPU_023443	OX_Smed_1.0.19671	comp19635_c0_seq1	NA
XLOC_004599	Pm-Unk_44	PMI_013016	Y	0.650438893552484	0.0742866681189924	-0.0581256196434689	-0.39537534057583	-1.18599771267104	-1.84235472475383	NA	NA	NA	NA
XLOC_004602	Pm-Unk_44	PMI_013014	N	0.297935276684093	-0.034426242579288	1.1683812487558	-1.12458555529118	-1.3576543254349	-1.79385179403814	NA	NA	NA	NA
XLOC_004607			N	0.376397634006536	0.223257031469723	-0.100802311103054	0.410594489473177	-0.0088118745314862	-0.124813006786462	NA	NA	NA	NA
XLOC_004608			N	0.717990452788264	0.0468675322854089	-0.0561532069214952	0.651156068559048	-0.329262537377561	0.143472107907602	NA	NA	NA	NA
XLOC_004609	Pm-Tmed5	PMI_005661	N	-0.162949541094397	-0.072208199907921	0.166085828305036	0.066473359068917	0.377088721890373	0.189385001301772	NA	NA	NA	NA
XLOC_004610	Pm-Rfx6L_2	PMI_005663	Y	-0.675160101008003	-1.75074575066188	-1.9404107459675	1.51454287948446	0.40894362259033	0.924611512482853	NA	NA	NA	NA
XLOC_004612	Pm-Ctbs_3	PMI_005666	Y	-1.05144860769783	-0.0936469018073309	0.0904995674508441	-1.1494793497249	-0.247697022495384	-0.417353364009922	SPU_018092	NA	NA	Mm.45396
XLOC_004613	Pm-SnrpA/U2Bl	PMI_005662	N	0.182367025687417	0.185731508574622	0.0576866377120438	-0.0644018275518206	0.416188802237656	0.258908127034946	SPU_015935	OX_Smed_1.0.20151	comp21639_c0_seq1	NA
XLOC_004614	none	PMI_005664	Y	-2.50003994101437	-4.29420038711357	-6.30549572937402	1.1215790393241	0.547465148663974	0.0139647459862448	NA	NA	NA	NA
XLOC_004615	Pm-Ctbs_3	PMI_005665	N	-1.06354635466371	-0.138921658387452	0.179677381591637	-0.30189974867209	0.098930617200411	0.586107551241844	NA	NA	NA	NA
XLOC_004617	Pm-AkrL_3	PMI_004905	N	-0.510619651832166	-0.651875137392989	-0.366966014418065	0.266381710710718	0.0327158432581963	0.359331665668479	SPU_028344	NA	NA	NA
XLOC_004618			N	0.0135380572684144	0.0537807372990993	-0.0836360557169476	0.0545585974499017	0.338567717911613	0.262483313321813	NA	OX_Smed_1.0.03842	comp23238_c0_seq1	Mm.209419
XLOC_004619	Pm-Pank2	PMI_004909	Y	1.44666081463038	0.143315884303382	-0.0014113217912076	1.13558236690495	0.450231089237216	0.139243410527602	NA	OX_Smed_1.0.00998	comp23118_c0_seq4	Mm.101264
XLOC_004620	Pm-Tpx	PMI_004906	N	-0.34682016597048	-0.112966603427676	-0.170726436156117	-0.200606329739971	0.0537988101451482	0.407550803268304	SPU_022529	NA	NA	Mm.29821
XLOC_004621	Pm-Prosch	PMI_004908	Y	1.23234150780931	0.639352675758829	-0.215607776922099	0.865942188015225	0.577753637482622	-0.397765016013396	SPU_004796	NA	comp12177_c0_seq1	Mm.277501
XLOC_004622			Y	1.17332059996664	0.0520324683031628	-0.168919779342109	0.922529179366689	0.318399430663012	0.170489235874916	NA	NA	NA	NA
XLOC_004624	Pm-AkrL_3	PMI_004905	Y	-1.06382786579582	-0.169602447597203	-0.33365785365362	-0.369158829730267	-0.484027451150934	0.082881987918032	NA	NA	NA	NA
XLOC_004626	none	PMI_027846	N	-0.116315814391977	-0.954682617819354	-0.167015152571683	0.433849469304802	-0.69117644199548	0.766405349601977	SPU_019594	NA	NA	NA
XLOC_004627	none	PMI_004423	Y	2.37343508182962	0.448981740021998	0.00813387754986743	1.73563559597644	0.030435432308315	-0.752132833210061	SPU_003348	OX_Smed_1.0.16491	comp12835_c0_seq2	Mm.491182
XLOC_004628	Pm-Ccdc34	PMI_004425	N	-1.3347980276869	-0.147590694797045	0.379686044795717	-1.11912309181191	-0.325476157411225	1.03320845156102	NA	NA	NA	NA
XLOC_004629	none	PMI_004428	Y	1.50059988408953	0.555115557756692	0.277353649054674	0.794798456219788	0.638337877558888	-0.425706011998632	SPU_023325	OX_Smed_1.0.23321	comp27628_c1_seq1	Mm.425340
XLOC_004630	none	PMI_004424	N	0.081386663608285	0.502864436743765	0.11066936993073	-0.490469828418244	-0.176649813174622	-0.333394205800121	SPU_011166	OX_Smed_1.0.23341	comp19997_c0_seq1	NA
XLOC_004631	Pm-Myto/Isoleu/Synth	PMI_004426	N	-0.272752597280197	0.194248481938394	0.156565777006426	-0.429659810678497	0.252527364472129	0.0213068526825103	SPU_012858	OX_Smed_1.0.22226	NA	Mm.275841
XLOC_004633	none	PMI_004429	N	-0.194947348429736	-0.0617991386029167	0.13332169009215	-0.174623123935872	0.00956008291604675	0.104136807485794	SPU_009588	OX_Smed_1.0.15942	comp28525_c0_seq1	Mm.29045
XLOC_004636	none	PMI_004424	N	-0.0386503718905715	-0.0188669541488977	0.349938225354895	-0.727827482804144	-0.331381558896277	-0.301941137596654	NA	NA	NA	NA
XLOC_004639			Y	1.35795769601502	0.50613831870314	0.266491950520925	0.412521952988121	-0.298078811737047	-0.726314081078478	NA	NA	NA	NA
XLOC_004641	Pm-Acaa1b	PMI_022078	Y	-2.26560146727289	-1.13734055461023	-0.698039946689526	0.435056464386455	0.204390079976302	0.165846688460143	SPU_028141	NA	NA	NA
XLOC_004644			Y	-4.47611796175218	-5.19053236376109	-8.34360334605899	0.886262825932033	-0.0711381307845686	-0.156705803734972	NA	NA	NA	NA
XLOC_004645	none	PMI_025926	Y	-4.85634822027104	-5.6876691817817	-11.4933553421897	1.06365044497547	-0.206833765083428	-0.113414369533494	SPU_007929	NA	NA	Mm.291048
XLOC_004646	Pm-Cnot8	PMI_026351	N	-0.120272153996821	0.199841185764162	-0.233324899828745	-0.370984860136069	0.143958165721193	0.0384374494485209	NA	NA	NA	NA
XLOC_004648	Pm-Cds2	PMI_021465	N	-0.522677191905852	0.282983875741519	0.0876668365393323	-0.512071307428925	0.260690780498496	0.15809905341093	SPU_021188	NA	NA	NA
XLOC_004650			Y	1.30727941412551	0.138362780537658	-1.35502375348874	1.30009195000461	-0.195806012628188	-1.24541506350946	NA	NA	NA	NA
XLOC_004652			N	-0.922426641041047	0.0584711647438877	-0.0738745533819659	-0.10155029678546	0.56259596562582	0.152870368661834	NA	NA	NA	NA
XLOC_004657	Pm-Sh3gl3	PMI_023860	N	-0.34980049373703	-0.225196786494339	0.159915367591749	-0.612167733269809	-0.473692429329761	0.245348280478197	SPU_023951	NA	NA	NA
XLOC_004658	none	PMI_024835	Y	0.877414661784377	0.359170990291275	0.335538888215631	0.134717627067165	-0.747985023194552	-1.13031971638593	SPU_018965	NA	NA	NA
XLOC_004659			Y	1.79518089077421	0.397631360056296	-0.0257433839555685	-1.06041653324445	-2.13784036719794	-2.79977460982564	NA	NA	NA	NA
XLOC_004660			N	0.575979683029567	0.0507166294318732	0.0141605301120968	0.204170217791114	-0.296473710799506	0.151408595753213	NA	NA	NA	NA
XLOC_004661			N	0.174731279666192	0.279450442899072	0.0120279027523251	0.137761918002853	0.217135365883717	-0.0894481593516979	NA	NA	NA	NA
XLOC_004662	none	PMI_024835	N	0.954890338552865	0.0142516300778579	0.307659642211629	0.365306678734326	-0.483648143829607	-1.11602217880053	NA	NA	NA	NA
XLOC_004664	Pm-Kptn	PMI_021669	N	-0.80826424449684	0.0613817811771021	-0.0656199362060595	-0.255785713921316	0.3240598523158	0.0220312430528777	SPU_005428	OX_Smed_1.0.06959	comp23802_c0_seq1	Mm.41101
XLOC_004665	Pm-Nr1h6b	PMI_021670	N	0.0695085196450723	0.105778025549151	0.00562681538442874	0.0105811840193867	0.260035010535618	0.326915666404821	SPU_015456	NA	NA	NA
XLOC_004667	Pm-Cbp	PMI_023309	N	0.981241730084562	0.22037653295118	0.0705655611736428	0.462742500224706	0.042763163336321	-0.177677623750798	NA	NA	NA	NA
XLOC_004677			Y	-1.33791909238799	-1.05387908130548	-0.103719847189611	-0.134209714119012	0.413927542108371	-0.374350213782867	NA	NA	NA	NA
XLOC_004678			N	-0.725326114431912	-0.444349413611576	-0.0375273240583513	-0.0186356281775794	-0.0795333234079503	0.475490813300274	NA	NA	NA	NA
XLOC_004679			Y	1.17149807406492	-0.161819571377279	0.131765826506439	-0.0810584369132452	-0.19387839981038	-0.0456133371307518	NA	NA	NA	NA
XLOC_004682	Pm-Efcab5	PMI_020663	N	0.424203456637031	0.612792091992027	0.345027834371141	-0.0714320574931147	-0.149569268792279	-0.561831689312197	NA	NA	NA	NA
XLOC_004683	Pm-Efcab5	PMI_020664	N	0.798443599695778	0.462260132966788	0.285376289376381	0.12097248734459	-0.4033313901168	-0.900669291262943	NA	OX_Smed_1.0.15331	comp23241_c0_seq3	Mm.108786
XLOC_004685	Pm-Msn1	PMI_024005	Y	1.04664403533991	0.258455459430022	0.224256373746418	0.657852005154342	0.144733024479663	0.322302098183787	NA	NA	NA	NA
XLOC_004689	Pm-Sfrs7l	PMI_023290	N	0.155625112225135	-0.161461231748016	0.0229247532372453	-0.345423708430811	-0.261225411537002	-0.0501721039199796	NA	NA	NA	NA
XLOC_004690	none	PMI_023291	N	0.218719468176223	0.0615935375161016	-0.10296963942875	-0.159413310051593	0.191311111282938	0.177795505537661	NA	NA	NA	NA
XLOC_004691			N	-0.560779079593248	0.514817611442351	0.323520915056793	-1.03293505419072	-0.260820539689685	-0.18694326962235	NA	NA	NA	NA
XLOC_004694			N	-0.599479565098872	0.53037934399305	0.433910632257997	-1.5049145651624	-0.0328952074270993	-0.0858113532409517	NA	NA	NA	NA
XLOC_004695			N	0.293578072364095	0.121189120797619	0.00411904621338017	-0.142433545709714	-0.0564525361177755	-0.246438953483828	SPU_020427	NA	NA	NA
XLOC_004697			N	0.196248386678504	-0.0203536279219697	-0.460708065840844	0.249303097895877	0.0856584713666084	0.120108220442966	NA	NA	NA	NA
XLOC_004700	none|Pm-Xpo6	PMI_014142|PMI_014143	N	-0.381197903470112	-0.235541897493288	-0.14324528282064	-0.402124559277577	-0.270800453233747	0.115929957281546	SPU_000270	NA	comp22515_c0_seq1	Mm.235663
XLOC_004701			Y	0.788250189580453	0.619670317294482	0.471844603970475	0.612517705517289	1.07632052667608	0.715896896582512	NA	NA	NA	NA
XLOC_004705			Y	0.936395656036421	0.586731496431108	0.109546209037894	-0.0606716973558888	-0.51321307749192	-1.26436784069261	SPU_016700	NA	NA	NA
XLOC_004706	none|none	PMI_007140|PMI_007141	Y	-4.14221229289662	-4.63771237943717	-4.68745887874474	1.31229555566549	0.389989514401637	0.479462951983517	SPU_025817	NA	comp20478_c0_seq1	Mm.109190
XLOC_004711	Pm-Hs3st1L_2	PMI_007143	N	-0.975728892581372	-0.317783551057573	-0.060309368278242	-0.093109621563281	-0.11318174335009	-0.181639254877313	NA	NA	NA	NA
XLOC_004713			N	0.0422386795193626	-0.287602864945954	-0.314698257277071	-0.532498726495388	-0.646988162742601	-0.763006775488931	NA	NA	NA	NA
XLOC_004714			N	0.152368008840471	0.130282104360592	0.0775005863002345	-0.332432206425319	-0.448649173287576	-0.54841251425527	NA	NA	NA	NA
XLOC_004715			Y	2.27835955882778	0.696033598453549	-0.315308126715316	0.941342320595258	-0.399713652172071	0.283288338417388	NA	NA	NA	NA
XLOC_004717			Y	-3.24967467472185	-2.8648606541881	-2.44791982103696	0.224552144530304	0.731831686079499	0.856689459278526	SPU_000820	NA	NA	NA
XLOC_004718			Y	-4.54879849309226	-5.93838784417318	-9.10109272230339	1.08089831425303	0.0316494731539082	0.0559570703275916	NA	NA	NA	NA
XLOC_004722	Pm-C1orf84L	PMI_006968	N	0.640910586465765	-0.217996404754625	-0.212225231573377	0.811015319601255	0.0593344952536477	0.431622818036036	SPU_012304	NA	NA	NA
XLOC_004723	Pm-Rps3	PMI_026875	N	0.0829288611166636	-0.086596971737006	0.0261701860427884	0.482809170268872	0.368772128046446	0.104979581771966	NA	NA	NA	NA
XLOC_004725			N	0.0178756883398765	-0.181250577670736	-0.153839187435737	-0.32143240592076	-0.0543391197471719	0.0336137226463738	NA	NA	NA	NA
XLOC_004727			N	-1.06311358478911	0.429668972301553	-0.216752849535946	-1.00218355065999	0.579085841957183	0.240626327982389	NA	NA	NA	NA
XLOC_004729	Pm-B9d2	PMI_028147	N	-0.602069545171892	0.103851250211432	0.0777489807091449	-0.612897344187001	-0.0685074849364903	-0.228183568134956	NA	OX_Smed_1.0.22167	NA	NA
XLOC_004735			N	-1.08538445637215	0.242381422924401	0.0346079528364573	-0.537291301561561	0.451462327124612	0.782825325155539	NA	NA	NA	NA
XLOC_004741	Pm-Egfi	PMI_016387	N	0.456873444685645	-0.129797326066352	-0.167130351028869	0.113853738551496	-0.176433380701196	0.51971916119207	NA	NA	NA	NA
XLOC_004745	Pm-Ndufa11	PMI_009288	N	0.170060254327594	0.245630805985618	-0.116429953892297	0.0474982381057642	0.248090628840531	-0.401702724539345	NA	NA	NA	Mm.279823
XLOC_004746	Pm-Ptpriz	PMI_009286	Y	1.46153970604199	0.468096185965926	-0.452482355322852	0.503900881898866	-0.179378255878615	-2.48313632014056	NA	NA	NA	NA
XLOC_004747			Y	0.858082887423691	-0.0263944725407911	-0.543968617325672	0.428478596322589	-0.209264899006483	-1.11684525510237	SPU_019214	OX_Smed_1.0.09621	NA	NA
XLOC_004748			N	0.628999800657774	-0.0835898380501814	0.0484052120480567	0.34814961738436	-0.107332373477531	0.179901444972386	NA	NA	NA	NA
XLOC_004755			N	-0.359241602402643	-0.825083393320429	-0.521122004962447	0.308027564305586	-0.276753532662996	-0.113372493087003	NA	NA	NA	NA
XLOC_004757			N	0.842652476543227	0.477840739712692	0.287942213512203	-0.260927279200676	-0.382810024538231	-0.7176649905583	NA	NA	NA	NA
XLOC_004759	Pm-Kiaa0355	PMI_027918	Y	-4.39140286213555	-3.76530682006177	-4.35371595484555	0.573103694862024	0.924702422469677	0.710233387680938	NA	NA	NA	NA
XLOC_004761			Y	-3.40674933324311	-4.37384435473587	-4.8938953867552	1.09173539593182	0.816612519229823	0.698872092103787	NA	NA	NA	NA
XLOC_004762	none	PMI_019934	N	-0.225325756372698	-0.574256959808148	0.000592752408690022	0.328124498232863	-0.318499233804921	0.00374797682829184	NA	OX_Smed_1.0.11692	comp18622_c0_seq1	NA
XLOC_004763			Y	-1.36910645398058	-0.425241753892818	0.0726423877664167	0.0633826899791587	-0.000389453600656836	0.296362434225793	SPU_013017	NA	NA	NA
XLOC_004769			N	-0.167571190828099	2.41770258526655	0.300164744634124	-0.318238940291482	-0.0132758792216764	0.0284142125186749	NA	NA	NA	NA
XLOC_004772	none	PMI_021149	N	-0.20823181996505	0.110632278338035	0.0330386601658154	-0.249313934266463	0.267139083122378	0.200954421430895	SPU_021078	OX_Smed_1.0.18446	comp11182_c0_seq1	NA
XLOC_004773			Y	-0.691202456285019	-0.0748939333956579	0.200418069878934	-1.01630030645786	0.0681377753902817	0.991916330714676	NA	NA	NA	NA
XLOC_004774			Y	-3.05698542696379	-0.633391412306826	0.176137418451581	0.771508419814929	-0.595165258757078	-0.953688251636204	NA	NA	NA	NA
XLOC_004776			N	-0.501866279709467	0.182770248858785	-0.242019662802549	-0.197659966375975	0.332508542861432	-0.227260948610223	NA	NA	NA	NA
XLOC_004778			N	0.309416390751721	-0.399151036051469	-1.40909586914762	1.21301046506178	-0.036662426273038	-0.794396342390205	NA	NA	NA	NA
XLOC_004786	none|none|none	PMI_012250|PMI_012252|PMI_012253	N	0.0314454694671977	-0.0455315396769076	-0.107640102500731	-0.079359832147547	-0.395781481198373	0.139526914727318	NA	NA	comp26367_c0_seq2	Mm.341248
XLOC_004788	Pm-Cg31140pa	PMI_019757	N	-0.146826292076698	-0.126648200556916	0.357084419672709	-0.0735338102548746	-0.121244758339058	0.000907599095069992	NA	OX_Smed_1.0.22707	comp26084_c0_seq1	Mm.260921
XLOC_004795			N	-0.194214842131825	0.297431582441982	0.141170804235669	-0.231168843107274	0.206464198073635	0.232045722523319	NA	NA	NA	NA
XLOC_004796			N	0.213013306752725	-0.101792909165522	-0.304364225204098	-0.538709817200225	-0.650756852179851	-1.15545214176287	NA	NA	NA	NA
XLOC_004799	Pm-Slc22a3_9	PMI_015788	Y	-4.2639456411626	-8.12314052896827	-5.65747903028905	1.38439367261254	0.342444663684596	0.324576952492907	SPU_006537	NA	NA	NA
XLOC_004802			Y	-0.65855549972231	-0.100995416807387	0.427545249775147	-0.406931534764384	-0.192010078521979	1.03377475007794	NA	NA	NA	NA
XLOC_004803			N	-0.262081923381289	0.530354748612553	0.53420606370979	-1.57900305472867	-0.234648436026943	-0.395757639482122	NA	NA	NA	Mm.197493
XLOC_004804			N	0.274972454225223	-0.20590881153787	0.071857572302179	0.804302342037678	0.0581399965532928	0.211602149318814	NA	NA	NA	NA
XLOC_004812	Pm-Ahctf1	PMI_024255	N	-0.100185127716239	-0.136182438758781	-0.0673534551584163	-0.431254287608145	0.11720575125522	0.267911926811115	NA	NA	NA	NA
XLOC_004813	Pm-Sak	PMI_018726	N	-0.115793825014312	-0.00254494674327962	0.0352429528036271	-0.298521782098011	-0.0266833146130228	1.04615508539069	SPU_016352	NA	comp23763_c0_seq1	Mm.3794
XLOC_004815			N	0.24246355765468	0.00106694386355623	-0.0773860978558081	-0.230140064472788	-0.600931426014046	-0.610138209437312	SPU_015209	OX_Smed_1.0.20535	NA	NA
XLOC_004822			N	1.43251564841752	0.178252374808999	-0.637432336365744	1.12142164515323	0.312147271526708	1.35471234186338	NA	NA	NA	NA
XLOC_004823			Y	-1.26126252817334	0.0774742222285783	-0.285893359848614	-0.901679527269931	0.202042791063438	-0.00877574220565982	NA	NA	NA	NA
XLOC_004825			Y	-3.71888663808114	-4.76404051890596	-4.5060487431993	1.5512985135862	0.167543719279693	-0.16034795562068	NA	NA	NA	NA
XLOC_004826	none	PMI_020403	Y	-3.65410418519539	-4.49265456359559	-4.13659295574376	1.27972576538377	0.350085946926039	-0.0119131225787791	SPU_021126	NA	NA	NA
XLOC_004829	Pm-Adpgk_2	PMI_023678	N	0.0025546822374216	0.118739567027451	-0.111174364696487	-0.158913524166107	0.0418631383613118	-0.14566104674897	NA	NA	NA	NA
XLOC_004831			Y	-0.787706083051769	-0.115332789182809	0.0759757676747418	-1.12312507563837	-0.229095296903326	-0.00462149794029091	NA	NA	NA	NA
XLOC_004833			N	0.0606886302331577	-0.000651348929121988	-0.0197732142023275	-0.0350775812621863	0.242235756528483	-0.300716340625886	NA	NA	NA	NA
XLOC_004836	Pm-Srcr28	PMI_017764	Y	-0.513822988541314	0.331676759336231	-0.921873223033459	-1.01392972156067	0.0167688446017795	-2.21069503169208	SPU_003930	NA	NA	Mm.4138
XLOC_004837	Pm-Sntg2	PMI_023093	N	-0.565682113718485	-0.495845582307523	-0.405457649081609	-0.0620059053964269	-0.213182362079146	0.441366423049872	SPU_004591	NA	NA	Mm.279765
XLOC_004838	none	PMI_009631	N	-0.423047782623106	0.0204472366594186	-0.00862183760478666	-0.363011841567813	0.193779214457248	0.324864829435169	SPU_002518	OX_Smed_1.0.08055	comp28851_c0_seq1	Mm.372086
XLOC_004839	Pm-PP2aB56e	PMI_009632	N	0.30538620005428	0.10734025297335	0.0123419730240516	0.0837121837302946	-0.214308756314941	-0.339788605833492	SPU_000178	OX_Smed_1.0.20497	comp19094_c0_seq1	NA
XLOC_004840	Pm-Smad	PMI_009633	N	-0.767903443704616	0.133427901084919	0.0287556473254525	-0.501080036727563	0.199241044820834	0.165504571770385	SPU_022447	OX_Smed_1.0.13623	comp25634_c0_seq1	Mm.352407
XLOC_004841			Y	-1.56149344706275	-0.0511676147982297	0.146627342277515	-1.58622488316918	0.0115804757809419	0.356205122505594	NA	NA	NA	NA
XLOC_004842			N	-0.808001871091051	0.000227164103379136	-0.103902421671129	-0.523014411394697	0.448963481330849	-0.0135780736711718	NA	NA	NA	NA
XLOC_004843			N	-0.717234778478371	-0.0173648768407405	0.312675690692171	-0.308285522043466	0.318744941404526	0.151897847686483	NA	NA	NA	NA
XLOC_004845	Pm-Chrna9_3	PMI_006542	N	0.648464762874731	0.362032088352682	0.451434080909818	0.191569131446364	-0.0970235537182943	-0.285687483875514	SPU_007776	NA	NA	NA
XLOC_004847			N	-0.00837831897032659	0.400179681752345	-0.00807307135387428	-0.545133886817742	0.321894908771093	-0.210571725863427	NA	NA	NA	NA
XLOC_004851	Pm-Parp6	PMI_024571	N	0.565914685668708	0.0910489691304137	-0.123974371068088	0.0556416708961471	-0.250300159087545	-0.712246782305011	SPU_016066	NA	NA	NA
XLOC_004853			N	-0.304564863181483	0.512732437688117	-0.00110853632880435	-1.37000773624234	-0.0733055950222483	-0.314164358348597	NA	NA	NA	NA
XLOC_004857			Y	-0.731780564456131	0.274661208781968	1.10751962955647	-0.0257634658286375	0.852914971102034	1.64879839377532	NA	NA	NA	NA
XLOC_004858	Pm-Adck5	PMI_021270	N	-0.380877005160076	-0.18745748868916	0.173690527074767	-0.735456128272314	-0.483902682674498	0.189694955836313	SPU_001156	OX_Smed_1.0.03985	NA	Mm.181624
XLOC_004859			N	-0.64912545951212	-0.472429519007874	-0.12009409232935	0.0898172671323004	-0.99378464161336	-0.284521709076169	NA	NA	NA	NA
XLOC_004871			N	-0.574801714654227	-0.419954841938751	-0.3561033332947	0.098076696182808	0.0989235531812652	-0.071550967432845	NA	NA	NA	NA
XLOC_004874	Pm-Ilkap_1	PMI_021416	N	-0.433028915615218	0.104704199986557	0.19653533851811	-0.365314139578776	-0.0908926099057478	-0.200915645512781	NA	NA	comp11018_c0_seq1	NA
XLOC_004876	none	PMI_007988	N	0.371249857013029	0.30589403544751	0.447669850848207	0.161681458310552	0.326887852586794	-0.589806258595645	NA	NA	NA	NA
XLOC_004877	Pm-PppL_147	PMI_007990	N	-0.544105986291694	-0.761298426030398	-0.122831336066207	-1.32633278381999	-0.528066846777715	-0.112207446486129	NA	NA	NA	NA
XLOC_004878	Pm-Gpatch3	PMI_007993	N	-0.660293577910168	0.120044854588668	-0.179366490759208	-0.0695607115039582	0.175010616327843	-0.369972528879605	SPU_024645	OX_Smed_1.0.21943	comp22825_c0_seq2	Mm.40110
XLOC_004879	Pm-Cisd3	PMI_007992	N	-0.516303236185897	-0.15071318136589	0.0598819793875422	-0.0926761406495626	0.126273890328751	0.228578511961052	NA	OX_Smed_1.0.20143	NA	NA
XLOC_004880			N	0.0505024051529059	0.129737822522533	0.697876162860065	0.0420845611470885	0.35699051930656	-0.307711767273652	NA	NA	NA	NA
XLOC_004882			Y	-1.38482600484281	0.0652147578606327	0.288179377006954	-1.84242599577933	-0.624745377733626	-0.270996729247851	SPU_024641	NA	NA	NA
XLOC_004883			N	0.400823226356665	0.280002473016085	0.170093342084718	0.431254750421292	-0.411650049427407	0.6443763893076	NA	NA	NA	NA
XLOC_004888			N	-0.39923477914161	0.140614904272979	-0.0847701419774654	-0.435803154653656	0.863129825285625	0.255298369623697	NA	NA	NA	NA
XLOC_004889			N	-1.04043029448537	0.0873050708677124	0.448104026291533	-0.8930748088223	0.078946910220054	0.826260790224286	NA	NA	NA	NA
XLOC_004890	Pm-Gpatch3	PMI_007993	Y	-1.91963295910897	0.0331722316323313	0.57699294674104	-1.07922717036697	-0.416641377301093	0.24238185682491	NA	NA	NA	NA
XLOC_004897			N	0.762939805078596	-0.0616948020942106	0.692203069916778	-0.667595023107659	-0.177726978695005	0.0343881010785022	NA	NA	NA	NA
XLOC_004898	Pm-Cdk2	PMI_014352	Y	-0.870177711169256	-0.0229733273079249	0.120979785630982	-1.12879272344802	0.212653470807172	1.81815382548404	NA	NA	comp22182_c0_seq2	Mm.111326
XLOC_004899	none	PMI_014353	N	0.575761693560145	0.067493409654508	0.231018236394661	-0.018100209289561	-0.553563073395219	-0.559561750328365	SPU_004623 SPU_023777	NA	NA	NA
XLOC_004900	none	PMI_014351	N	-1.00141705938019	0.288328727656616	-0.117160682077859	-0.680404074264837	0.564136577091738	0.191508907867872	SPU_007656	NA	comp27354_c0_seq7	Mm.249115
XLOC_004901			N	-0.552463735368274	0.276454458135553	-0.623332727580482	-0.918545956172633	-0.172593066854558	0.404117760115708	NA	NA	NA	NA
XLOC_004907			N	-0.81175215859591	0.327357620663021	0.362139687179957	-0.927336161392223	-0.113901873358222	0.0879997081201901	NA	NA	NA	NA
XLOC_004908			Y	-1.06903919125005	-0.204633195376324	-0.113447206175468	-0.929957958689639	-0.246281721822063	-0.0324227672107399	NA	NA	NA	Mm.103427
XLOC_004909			N	-0.38801135452133	0.101012813125404	0.166201999535378	0.0472018942832688	-0.14343300648743	0.0319226060891481	SPU_006188	OX_Smed_1.0.10080	NA	NA
XLOC_004910			N	-0.282877029631368	0.082962787468237	0.367405155252628	0.141963104287106	-0.39561618203912	0.221234447593726	SPU_024600	NA	NA	NA
XLOC_004917	Pm-BetaDxlL	PMI_007229	Y	-3.69097720517163	-5.22368359723555	-5.71595632820607	1.03399942595007	0.273035686295531	-0.254557159605339	NA	NA	NA	NA
XLOC_004918	Pm-BetaDxlL|Pm-BetaDxlL|Pm-BetaDxlL	PMI_007230|PMI_007231|PMI_007232	N	-0.00306847741505712	0.055346722629535	0.0354315336088615	-0.245596303768043	-0.344001403090589	-0.324526956532607	SPU_021638	NA	NA	NA
XLOC_004923	Pm-Arf6	PMI_018311	N	0.515573216051014	0.0857893279420965	-0.0892210898335021	0.219031783753973	0.0836192736934382	-0.0178936628160602	NA	OX_Smed_1.0.17219	NA	Mm.27308
XLOC_004924	Pm-Lrrc50-2	PMI_018312	Y	0.588718627833022	0.563650342188404	0.224909819505221	-0.171261774768003	-0.351398902658425	-1.10592218487313	SPU_006519	NA	comp24307_c0_seq1	NA
XLOC_004925			N	-0.00507070898982832	0.403547653560539	0.0289987974150216	-0.785663440085844	-0.0627218997659092	-0.276392941122127	NA	NA	NA	Mm.140804
XLOC_004929			N	0.0948384428761817	0.0418580681855108	-0.35322881153712	-0.147964522271839	0.320402562092667	-0.484250803191056	NA	NA	NA	NA
XLOC_004930	Pm-Nusap1L	PMI_020921	N	-1.08118961032584	-0.402623800914136	0.106918867050272	-1.83373866159379	-0.751211005203922	1.57100443353129	NA	NA	NA	NA
XLOC_004932	Pm-Nusap1L	PMI_020921	N	-0.242254155173371	0.0790736201628917	0.180523272329966	0.00546189784160004	0.358652185932144	0.794436105877225	NA	NA	NA	NA
XLOC_004936	Pm-Slc5a12_7	PMI_007456	Y	-3.01717540073651	-3.18885498443436	-4.09060146891791	1.13273413673502	0.745524867245139	0.508082763697873	NA	NA	NA	NA
XLOC_004937	Pm-Slc5a12_1	PMI_007457	Y	-2.75290257344844	-3.60268774204807	-3.8286310510237	1.33658288076162	0.83165562721716	0.207188965708882	SPU_012573	NA	NA	NA
XLOC_004939			N	-0.484790487769644	-0.408143040343689	-0.2405569445283	0.128086729673614	0.0218029253199266	-0.00691467883163065	NA	NA	NA	NA
XLOC_004940			N	0.573828724469244	0.0553392972986764	0.167006538386676	0.291110755682819	-0.397288838715138	-0.284333106442778	NA	NA	NA	NA
XLOC_004942	Pm-CskaI	PMI_021700	Y	1.22469294105939	-1.43026874292979	-1.02115326402416	0.447484920303585	0.201412011301815	0.0189550830548856	NA	NA	NA	NA
XLOC_004943			N	-1.16973230942076	-0.75396862846851	-0.0480858785783547	-0.0753677066939594	-0.101794203983457	0.575129970051033	SPU_007841	OX_Smed_1.0.04333	NA	Mm.40708
XLOC_004944			N	-1.06415923119758	-0.239189907740894	-0.165622517856381	-0.311204285162528	-0.100000933182393	0.248178919393286	NA	NA	NA	NA
XLOC_004946	Pm-Coasy	PMI_024870	N	-0.838235515535702	-0.221849613563173	-0.0527620146171447	-0.622522193662204	0.021407518080819	-0.0433004425278556	SPU_025758	OX_Smed_1.0.01501	NA	Mm.182271
XLOC_004947	Pm-Coasy	PMI_024870	Y	-0.929229907923437	0.115266763299958	0.471462310030068	-1.19352419961979	-0.0593066056774361	0.507089922648962	NA	NA	NA	NA
XLOC_004948			N	1.4119664311524	0.169574466858392	0.0185486477413328	1.02726496163344	-0.310579974034568	-0.750007086330493	NA	NA	NA	NA
XLOC_004950			N	-0.340660776515147	-0.30254781023812	0.286606933301751	-0.609247896534294	0.160439420686587	0.251175999370701	NA	NA	NA	NA
XLOC_004951	Pm-Hypp_12	PMI_017918	N	0.591694380515921	0.428064743697851	0.173541217380695	0.371096082327099	-0.0567931915358513	-0.754036494785156	NA	NA	NA	NA
XLOC_004952	Pm-Hypp_12	PMI_017919	N	0.700044471891143	0.454973989087476	0.0348779893048956	0.527271492270655	0.010669891016749	-0.811348148832481	NA	NA	NA	NA
XLOC_004953	Pm-Mtmr3/4	PMI_019638	N	0.308483552793651	-0.118641711881073	-0.182497403493928	0.73121745403591	-0.236083052933053	-0.308713451683464	SPU_024752	OX_Smed_1.0.10621	comp25693_c0_seq1	NA
XLOC_004954			N	0.0118896105462575	-0.0013424643559695	-0.243380757701052	0.382118640388097	-0.0653220484972579	-0.37367122640651	NA	NA	NA	NA
XLOC_004957			N	-0.344164877811959	-0.188323524285359	-0.0604098876392635	-0.489877513490594	-0.644827032271882	-0.205884526617142	NA	NA	NA	NA
XLOC_004964	Pm-Hnf1aL	PMI_023408	Y	-3.29374161160814	-1.97192282397219	-2.21108041382717	1.3555985512815	0.548669163386068	0.362767927138874	SPU_010305	NA	NA	NA
XLOC_004970	Pm-Lrr/Lnb/7Tm/Gpcr	PMI_018013	N	-0.0814909946119079	-0.165864473078784	0.284101720877509	-0.146574093729497	-0.198890538659479	0.362279280982853	SPU_012494	NA	NA	NA
XLOC_004972	Pm-Qdpr	PMI_018014	N	-0.175015705561638	0.221354827164869	0.107778029686155	-0.329207620940389	0.112785916204624	0.246211825616832	NA	NA	NA	NA
XLOC_004977			Y	-0.199735642695407	-2.31870053875186	-3.09187503175997	2.37029253353752	0.909772475828943	-0.329060270040164	NA	NA	NA	Mm.293316
[truncated: 29,799 more rows]
