# Supplementary material for: Analysis of sea star larval regeneration reveals conserved processes of whole-body regeneration across the metazoa
Source: BMC Biol. 2019 Feb 22;17:16. doi: 10.1186/s12915-019-0633-9 (PMC6385403; doi:10.1186/s12915-019-0633-9)
Supplement: Supplementary file 3 — Table S2. Nanostring nCounter results. Table summarizing the results of Nanostring nCounter experiments used to validate the RNA-Seq dataset. The table consists of the probe name as well as the pertinent identifiers, including xloc and tcons and a binary T/F flag indicating whether the probe was determined to be working. The observed fold change in expression from anterior and posterior fragments relative to controls at 0, 3, and 6 dpb are shown (e.g., a0_c0, a3_c3, etc). Finally the sequence of each probe is indicated along with the Nanostring probe accession. (CSV 23 kb) [file 12915_2019_633_MOESM3_ESM.csv]

Name	xloc	tcons	working	a0_c0	a3_c3	a6_c6	p0_c0	p3_c3	p6_c6	probe_accession	probe_seq
Pm-Mcl	XLOC_007018	TCONS_00011966	TRUE	0.956944806454838	-2.56094707082858	0.91306900024076	0.797984721993428	0.318871539146397	0.101800016266681	TCONS_00011966b.1	AAAATACCCTCTCTCGAAATTCCTAGACCCGAATATTATGGCCGAATGGTTCCTCGGCATTTTTCGTCAGGCCTCCGAACGGCCGAAGTATCAAAACAGA
Pm-gatac	XLOC_034419	TCONS_00056190	TRUE	-2.67312712339644	-2.36791600507072	-1.71238624698203	0.0443196518076898	0.356166019444119	-0.0755721794521585	TCONS_00056190.1	ATCCGTCGCCTCCCACCGCCGTGGCTGTGTCGCTAGATAGCGGTAGCATGGCTTCTGCCGTGTCCTCAGATTAGTGTCCAAGCAAAAGTTAAGGAACAGT
Pm-six3	XLOC_067646	TCONS_00114094	TRUE	-0.673029315629175	0.642092619538582	0.989225896194882	-3.36267853289113	-0.691567680435714	-0.768061619577823	TCONS_00114094.1	GAGCGGGGATGTGGATCGCCTGGCTCGGTTTCTCTGGTCTCTTCCCGTGGCACCAGGGACATGTGAAGCCCTCAACAAAAATGAGAGCGTGTTGCGAGCT
Pm-Otx	XLOC_064300	TCONS_00108305	TRUE	-0.480478997448456	-0.354075364406526	-0.153930896070983	-0.369886311032822	0.372594193260167	-0.0684031522562428	TCONS_00108305.1	ACGTGCTCGTTTGACTTGTACTCGGGTTACTTTTGATGAGTCCTCTGGCCGGCTGACAGGTGGACAACAGAACAGAATTTCTCAAAAAAATTCAACTCGC
Pm-SoxB1	XLOC_079584	TCONS_00135194	TRUE	0.364675475183297	0.430695967494047	0.0229720364140438	-0.320171132382351	0.210398393398374	-0.0601185372334536	TCONS_00135194.1	CACGCAGCGGCCATGCAGGCAGCTTACCATCAGAGTGTGGCCGGTGCCAACGGGACAGTCCCATTAACACACATAGCTCGTTTGCAGCCATGCACACTTC
Pm-Klf2/4	XLOC_022626	TCONS_00037659	TRUE	0.441169341119394	-2.06691478227973	0.162315324265804	0.946476413031909	-0.720920455846539	-0.866268400842283	TCONS_00037659.1	GCGCACGAGGGTTACACGGACCTCCTGGACTTGGACTTCATCCTGAACAACACAGTCTATGGCCAGGAAGAGGAGATGCCGATTGGTATCAAGATCAAGG
Pm-Hh_1-1	XLOC_038706	TCONS_00063428	TRUE	-0.427406197970448	0.859154542995525	1.36820216738376	-0.422362442324704	0.933636569021139	0.328210559181987	TCONS_00063428.1	TTTTTTTGCTTGTCCAGATTCTTCGGAAGCTGCCAAGTCCGGCGGGTGCTTCCCTGCAGATTCCCTCGTCACTCTCCGAAATGGCGAAACAAGAACAATG
Pm-Ost	XLOC_053791	TCONS_00089946	TRUE	-1.17397555985034	0.0471552317642778	0.0524787942145214	-0.475426949919993	0.376555634499996	0.355933973340173	TCONS_00089946.1	TAAGACGTTCACTCGTGGTGTGGGCCGGTGGTGTATAGTTTGTTGTCGATCAGGCAGTCAGTGTAAAACACAATTTGTCCTTAGTCCCGTAAAAAAGGCA
Atg12	XLOC_078139	TCONS_00132523	FALSE	-21.2411605884778	-18.5900073517656	20.3301723748338	-39.214384396779	-18.5900073517656	-0.153960518134122	TCONS_00132523.1	TCATATATTTCCAGTGACAGTGCCGACTAGAAATGCGTCGAACACTTGCGCCGGGTGGTCTATTTATTGACTACTTCAGATTGAGCACATGGGGGCGCTA
Pm-eya	XLOC_037604	TCONS_00061433	TRUE	-0.7186209278166	-0.152014762586589	-0.410802081586175	-0.187789244951175	0.563024403541931	-0.210573593037074	TCONS_00061433.1	CCATGACGGACTCGTGGCTGACCATCGCGCTCAAGTCTCTCTCCATCATTAACTCCAGATCAAATTGTGTGAATGTGTTAGTCACAACCACCCAGCTAGT
Pm-Eve	XLOC_034294	TCONS_00055985	TRUE	-5.35276861816688	-4.43712518461504	-2.7835696015673	-0.708481420290085	1.01138370743584	0.522319994604902	TCONS_00055985.1	GTCCTTTGCCTCCCAATCCAAAGTAAAGCGCAAAAGATATGTTCACGAAGAGAGTAAATCGATCAGTCTGTACTTGGTTTATCTGCTGTCCTCGACAGAC
Pm-gcm	XLOC_068362	TCONS_00115330	TRUE	-0.301538274713627	0.10230871901141	-0.114338772565944	-0.39507770392756	0.165977805651975	-0.794450907649786	TCONS_00115330.1	TGCATATGAATGCTCTCTGTAGCGACTTTAGAAAGTGTCCCAACGCATTGTATATTCTTTGTTAAGGCGCGACAGTGGACGAGTCGCGTCGAGTGGATCG
Pm-Dach1	XLOC_015525	TCONS_00026158	TRUE	-0.378622377088283	0.301114303637235	0.584834738104449	-0.155810356420759	0.856504993970964	0.293195368558532	TCONS_00026158b.1	TACCTCTGCTTGATTCTTCGTGAAGTAAAAAACTCCAGCTCCGAACTTCTTTGGACATCTCGTTTGAGTGGACGGTACAAGAATGATGAACTCACCACCA
Pm-Vasa	XLOC_001801	TCONS_00003036	TRUE	-1.14146221392246	-0.700941471090639	0.344990537742965	-0.229606091138484	0.496658537525976	0.530918873449068	TCONS_00003036b.1	TGGTGTTGGAGCAAACATTAGACGTCTTCGATGTGCTGTCGGCCAAATGAAATGCGCCGTGCACATCGGGACATTCTGGTACCTGCATTGTTTGCAAAGG
Myd88 (Mm.213003)	XLOC_012659	TCONS_00021418	TRUE	0.299887545685109	-0.0797750787136338	0.905486276593854	0.180588868824713	0.0877159849228386	-0.509869957521672	TCONS_00021418.1	TGCGTGGGATTACATTGGAGGATCATCCATCAGGCCCTCCTGAGGTGTTTGATGCCTATGTCTGCTTCACCTATGCTGACAGTGAGTTTGTGAAGGAAAT
Pm-Tph-2	XLOC_045858	TCONS_00076013	TRUE	13.7541148641105	1.25686565745441	1.06016153827032	12.0846301648624	-0.156152581094242	-0.506874797517977	TCONS_00076013.1	GCCAGTACCGACAACGACGGAAAGTATTCGCCGACATCGCTTATCAGTATCGTCAGGGACGTGTATTTTCCGATGTGACAGGTCTTTACCCGCTCTATGC
Pm-Runt1	XLOC_070476	TCONS_00119044	TRUE	1.7528018758988	0.958135031548774	1.74925724230622	1.68583266385161	1.46589880442769	1.13059082733534	TCONS_00119044.1	CAACTTCGTCTGCTCCGTGCTGCCGTCCCACTGGAGATGTAACAAGAGTTTACCCGTGGCTTTCAAAGTGGTGTCTCTGGGAGAAATTAAAGACGGGACC
Pm-frz5/8	XLOC_051341	TCONS_00085575	TRUE	0.518319781184036	1.41000137976392	1.30124586281859	-3.95486039507278	-1.3548365270351	-1.17007913266467	TCONS_00085575.1	CACTGACGACCGCCCTGACGTTCCTCATTGACATGGAGAGGTTCAAGTATCCGGAGAGACCTATCATCTTCCTGAGTGGATGCTATCTGTTCGTCTCCTT
Pm-Slit1(C-terminus)	XLOC_037495	TCONS_00061231	TRUE	-0.799013673584907	1.02567618745441	0.765749511312264	-2.08193032395781	-0.060770483184658	-0.486925627188098	TCONS_00061231.1	TGCATTGGATTTAGTGCAAATTGTCGGTGGTCACAGCACGGTCTTCCCTTTAACGTGCTCCCATTATTCTCAGACTCAAGAACAATTAGTGCAGCTAGTG
Pm-Dusp10	XLOC_040735	TCONS_00067094	TRUE	-0.456958462773058	-1.05813829260585	0.219679682989978	-0.148598943167789	-0.177447925879937	-0.759427457707741	TCONS_00067094.1	TGCCAAAAGACTCCAACTTATTCGACTTCATTATTGACAGTGGCAGTGCCTTCAACAGCAATAAGCAAACATTCAAGAAACGGGGTCTCGGCACCTGTTG
Pm-RigIL7	XLOC_004182	TCONS_00007161	TRUE	-2.0919482323521	-0.431341005884034	1.59924571754795	-0.97231538970057	1.2575955620771	0.518404932780475	TCONS_00007161.1	TCATGAACCAAATCCGTGAGAAGATCATGTTTGAGGCGACCCAGAACCTCCAGAAGATGAGGGAAGATGATTTCCTAGCACAGATTGCCGAAATTCAGAA
Pm-C20orf12L / Papln	XLOC_048761	TCONS_00081017	TRUE	0.339840066687372	1.30423330397762	1.2187646327908	0.367383824213588	1.65511135104808	2.38124888200173	TCONS_00081017.1	ACCAGACATCAACTACAGTTCCTGCAACATTCAAGATTGTCCTGAAGGCGCTCAGGATTTCCGCGAGGAGCAGTGTAGCAAATACAACACCAACGAATTC
Pm-Follistatin	XLOC_043063	TCONS_00071111	TRUE	-22.6746161290169	24.9823271434017	5.60638744562913	-19.0808692662276	5.07277371436076	26.5314107291916	TCONS_00071111.1	CTTCGCAGGGACAAACATAAAGTCTGACGATATAGGCTTTAGCATCAAGACTATTGACTTCAGTCGATCAGGGCTGATGGCCAGTGGATCAAGACAAGTA
Pm-Cdk2	XLOC_004898	TCONS_00008396	TRUE	-8.79349678999203	-0.349661862588559	-1.96203899922071	-8.73738164778907	0.758540940208647	1.49264150600643	TCONS_00008396.1	ATATCCCTGGTTGTGTGGATATGTGTACTATATGGAACTGAAAGGGTCACTTGCTGAACCAAGTACTGCAAATGGGTAATCTTTGGCAGATTTGGTTGTC
Pm-wnt2	XLOC_033394	TCONS_00054577	TRUE	-1.77224284423833	-1.05865453698091	-1.42625005935614	0.470758663724082	0.258675007877768	-0.786885897370397	TCONS_00054577.1	AACGCAGACGCGGCGGAGATGACCAATCAAGAAGCAGAGAAACACCTGTTGTGGGCAATGAGCCGGTCATTCATAGTTCAGTAACAGCTCCTATATAAAC
Pm-HesC	XLOC_067919	TCONS_00114569	TRUE	-0.94223103321911	-0.0747306193920893	-0.453211112013935	-1.62315166007421	-0.171807945354108	-0.505961030243558	TCONS_00114569.1	CTCTCTGTCCTTCGACAATCTTCAGCATGATTGCCAACATGATGCACAGCACTGCACCCGAAATGGAACGACCTAAGACTTCCAAACACATGATGGAACG
Pm-lhx2/9	XLOC_034125	TCONS_00055721	TRUE	-0.869435728295439	0.425426617413744	-0.082568486678805	-13.943958215704	-12.294827068961	-2.47016455480287	TCONS_00055721.1	TGCCAGCCTGCTCCCCTAACCACACTTTAGCGGGAGACTGTCTGCCTTCTCCAAACGCCCTCAACGGCAGCGTACTGAAAACAAATCTGGTTGACATTTT
Pm-delta	XLOC_030756	TCONS_00050399	TRUE	-0.119760648912399	-0.156069171314043	0.205552677489206	-0.394359376308316	-0.0684806364478755	-0.410407167469115	TCONS_00050399.1	AGAAAGTCCTCCCGTTGCTCAGCATCAGCAGCAAAGTTTGCAATACAGAAAGTGACAATTTTAGCAAATCAAAGTGCAAAGACTACTCCGCCAAGGAGAC
Col26a1 (Mm.295020)	XLOC_037461	TCONS_00061187	TRUE	-19.3867727683833	21.8417669409742	18.0436522137079	-30.5639409489872	18.6009217655215	17.0026372640601	TCONS_00061187.1	ACGCGCAACTTGGAATGAACGCGAAGCATGTAATGTTGTAAGGGACCAGCTGGCAGCGCAGCTGACTCACTGTTTTCCCCGGTTTTTTTCATGGCAGCAG
Pm-erg	XLOC_010567	TCONS_00017785	TRUE	-1.51343866116614	0.150898178901877	0.199396293140725	-1.06797985570855	0.995697809813763	-0.235620830610953	TCONS_00017785b.1	ACACACGAGGAAGTTGTACCACAGCCGCAGATTTTTGTTACCAGTCCGGTCGAAATTGCATGGAGTCCTTCCCTCAAGATTGAAAGCAGCAAGACCATCC
Pm-Bmp5/6/7/8	XLOC_045877	TCONS_00076045	TRUE	-0.114770865390039	1.06047730864388	0.811074606451677	0.0710223858700683	1.34286333400335	0.487367044557085	TCONS_00076045.1	AGGTATCAGCTGTCAACCAGGCCGATACAATCATGAGTCTACCAGTTCATTATAAAGAGAGAGCAGTCTCCAAGCATGGTCCGCATCGATATCATTTTGA
Pm-elav-2	XLOC_025829	TCONS_00042735	TRUE	-0.424762203532573	0.553423662184438	0.378848202373387	-0.905534467140622	0.334056257772873	0.0370966711957794	TCONS_00042735.1	CCCATGTGAATTCTGTGTGTAGGTGGCAACATTTAAGCGACAAGATGCAGGGACTGCTAGGCAAGATTTTGCCCAAAAACAGCATGTATTCACCAATGAC
Pm-foxq2	XLOC_013717	TCONS_00023185	TRUE	2.06686210466002	3.01799138855961	1.92764371816338	-3.90436005905348	1.04307604681501	-0.261579927966731	TCONS_00023185b.1	ATTCCTACATCTCCCTCATCGCCATGGCAATCCTCGCCTCCCCAGAGAAGCGTCTCCTCCTCTGCGACATCTACCAGTACATCCAGGAGAACTATCCCTA
Pm-Piwi	XLOC_002482	TCONS_00004187	TRUE	0.106591828021775	0.0967808587134462	-0.251442755994235	0.996290057049432	0.436522744719389	0.217874530799423	TCONS_00004187b.1	CGCTGGGCACCAACTGGAATCCCAAATGCGCGGTGATCGTTGTCAAGAAACGCATCAACAATCGTTTCTTCTCCGTCAACGGAGGCAAGCTGAACAACCC
Pm-nk1	XLOC_068417	TCONS_00115410	TRUE	-4.41466665376834	-3.51349351484738	-3.52741242417227	-0.150512926164557	0.463967907135196	0.132642286673075	TCONS_00115410.1	CCTTACCTGGTCAGCTCACCGGCTTATCCTACTCTTCACGCCCATCACTTCTACTCGCATCTTGGCCATGTTTGATGTCTCAGAACGCATCAAGTAGCCT
Pm-GliA	XLOC_075833	TCONS_00128600	TRUE	-0.410497993736482	0.943551586166154	0.983807941763388	-0.23883084278875	0.950233562422907	0.419509990366453	TCONS_00128600.1	GTACATGCCATGGATGGACGTCTTAGTTTCCACCCACCCATTCCTGTAGACGCAAGGACGCATGAGGGACGCTATCACTTTGACACACCGATCCACCACC
Pm-lefty	XLOC_031281	TCONS_00051235	FALSE	-1.65002650731829	-0.619868324614216	0.0217956192517218	-1.34538468112247	0.286684142266178	-1.42242359731428	TCONS_00051235.1	GCGGCGTGGCCAGGTTTTCCTCTTTACCGATGATGTATCTGATCGAGAGGGACGGAGTCAGCGAACTGGAAGTACAGGAAATACCAAATATGATTGTTGA
Pm-Cub/Egf	XLOC_065851	TCONS_00110881	TRUE	0.13121092811893	0.397836031113854	0.0539533139820072	-0.313829884484742	-0.162574276982332	-0.156778197335522	TCONS_00110881.1	ACTTAACCAGTTTGCGCCGGATGACGTGTATACCTGCAAAGGTTTTGCGGTATTTGGAATGGATGAGGGATAAACACGCAGGGAGTGAGGCTGGAAGTAT
Pm-wnt3	XLOC_012387	TCONS_00020975	TRUE	-3.2890567411397	-0.982081329018269	-0.650337239518687	0.565490086179102	2.2795930062112	1.52245671972394	TCONS_00020975b.1	CAACACCATCCGGAGACAGGTCGTGGAGAGATGTAACTGCCAGTTCGTCTGGTGTTGTAAGGTGGTTTGCGATGAGTGCGTCCGGAATTACGAGGTCCAC
Pm-foxj1	XLOC_049617	TCONS_00082451	TRUE	-0.0807295307665107	-0.533191211379639	0.0275262154062312	-0.639562195834791	-0.38115767375981	-1.18691577558848	TCONS_00082451.1	CATCTACAAGTGGATCACAGAAAACTTCAAGTACTACCAGACAGCGGATCCAAGTTGGCAGAATTCCATCCGCCACAATCTCTCCCTCAACAAGTGCTTC
Pm-Mmp21L	XLOC_034743	TCONS_00056738	TRUE	0.92518232771367	0.822410533253097	0.632068783290209	-0.428945716409896	-0.633137946310212	-1.11649873544827	TCONS_00056738.1	CTCTCTTACTATGACTTTGGCAGCAACACCAGTAGTACCGGCATTGCTTCTCAGCAGCAAATCAGCTGGAAAGATCGACAGCGACTATTTGCCTCAGATT
Pm-ets1	XLOC_013353	TCONS_00022593	FALSE	-0.776849665999029	12.6312491001044	-12.3834140368402	-7.82463415473608	10.905644216565	-11.6953304486386	TCONS_00022593b.1	ACACCGACTGTCTCTTTCGTGGAGAGCCACAGAAGTGGAGCAAATATCACAAACTCTGTACAAATCACAGGTGAACTTGGAGAAGCCGCATGGGTTCACT
Pm-Wee1_1	XLOC_031351	TCONS_00051337	TRUE	2.21233461104572	0.0636646787275257	-1.44817676472161	2.25537055649963	0.592577810909899	0.540800411833627	TCONS_00051337.1	CGTACTTCCAAACCCATGCAAGAGGATTGCCCTGCGCGAGACCAACATTTCCCGCTACAACGAGGAATTCGTTGAAGTTTGCAAGATAGGATCCGGTGAG
Pm-Msx	XLOC_002009	TCONS_00003378	TRUE	-48.4513178772292	-18.0218809100586	-5.13524083630603	-31.1779754417761	0.967124516412861	18.5609781496793	TCONS_00003378.1	ACTTATGACAATCATGCTTATAGAGACACTGTGATCTGGACCAAAACAAATCTGTCCAAAAAATTTCAAGGAACGGTAACACATAGCAAGAAATGACTCA
Pm-gatae	XLOC_077665	TCONS_00131733	FALSE	-4.71459147110645	10.8777546587272	16.2120165761116	-1.74473633798563	12.7479169173788	10.4851018641369	TCONS_00131733.1	CCCCAAACATTGTCGCAGAATCCTGCTGTACACGGGTCTGTTTATCCCCAAGGCTGTGCTTCGCCCGGTCCACCCTTCAACGCCAGCCTGCAACCCACTT
Pm-Nk2-2	XLOC_074405	TCONS_00126083	FALSE	-29.9490506569638	-3.23497600605082	-22.7250601494064	-27.6403168336123	-1.75131915541503	0.312207194482936	TCONS_00126083.1	ACTACATGGTGGTGCCCTTTTTAAACTACGCTCCTCGCATGTCGGCCGGTCAGTGTTGTGCCTCTCAGCGCCAGAACAAGTCCTCATCTTCCACGTGCTT
Pm-Mcm2_1	XLOC_014406	TCONS_00024341	TRUE	-8.55978504068807	0.354722765148946	-0.868637735632614	-9.7679244567778	1.09566271645175	1.92593212645437	TCONS_00024341b.1	TCGTGCTGTATATGTTCCCCAAGTACGAGCAGATAGCTAAGGAGATTCACGTCCGCATCGCCGAGCTGCCGTTGGTAGAGGAACTCCGTTCACTAAGACA
Pm-Hnf6-1	XLOC_034860	TCONS_00056901	TRUE	-0.849405158570449	0.427982847215338	-0.167795017867644	-1.88400486474413	-0.39487650845726	-0.538604400465461	TCONS_00056901.1	TGCTGTGCCGGAGCCAGGGAACATTGAGCGATCTCCTGCGAAATCCCAAGCCGTGGAGTAAGCTCAAATCCGGGCGGGAGACTTTCAGAAGGATGTGGAA
Pm-Hh_1-2	XLOC_046372	TCONS_00076824	TRUE	-0.336642157670079	0.588548456790148	1.12191585272627	-0.597060527315302	0.771550223508362	0.270756299848234	TCONS_00076824.1	ACGTGCTCTACGTTTCGGACACGAACTCCTCTTTCACCGACAGCAGGGCCATGTTTGCCAGCGACGTCCACACGGGACAGTACCTTTACACCACAGTACA
Pm-frz1/2/7	XLOC_060098	TCONS_00101207	TRUE	-23.0048987668439	-6.30443955721877	10.2024832711857	-25.9014185473847	0.220167566669977	26.2218241345138	TCONS_00101207.1	TAGAAACCGTTACCGTGACGTCAGATGCAGCCAATGGGCCTGCCACAAAGCAGGTACGATATGGTAAACATTATGCGCTGAGCACTCTACGCGCACAGTG
Pm-Tbrg1L	XLOC_000328	TCONS_00000539	TRUE	-1.55261272230859	-0.117136737968435	-0.578974089713475	-1.12457931570191	0.0727892149773109	-0.22901400307643	TCONS_00000539.1	AACTCATGATATTCGAAAACGCCGCTTTGAATGATGAGGTGTGTCGTACCGAGCAGAAAGTCAAACGAGCGCAGCAAGAACGATTCTTCCTCTTACAACG
Pm-klf13	XLOC_043878	TCONS_00072495	TRUE	-1.75356308096864	-0.271894859578055	-0.349576016342258	-1.06323047392082	0.445386623595448	-0.185746771290252	TCONS_00072495.1	CCACTGCTTTATCCAAGGGCATCGGTAATGGCAGAACACTTAATGCAAAATTGTGAATGAAACGCAAAGCATTGTGGGTAGCTAACCCTCATGCTTATTC
Pm-foxD	XLOC_005796	TCONS_00009945	TRUE	0.536949646837314	0.774055483276802	0.492345774567786	-2.27073198967292	-1.35361200891902	-0.967225665422312	TCONS_00009945b.1	CCTACAGTCGCCTCAGAAGAGACTAACACTCAGCGGTATTTGTGAGTTTATCATGAACAGGTTTCCGTACTACCGCGAAAAATTCCCAATTTGGCAGAAC
Atxn1 (Mm.342683)	XLOC_048268	TCONS_00080130	TRUE	-1.45391316404675	0.333003411128647	-1.35491726971709	-0.611039446279671	0.405191906234594	-0.387076000924884	TCONS_00080130.1	CACTCATTAGCTTCCTGGTTGGGGAGCACAAGGCTCAGGTGTCATTAGAGGCTCCCATGGAGCATCCATTTTTCGTCTTTGGACAAGGTTGGTCGGCGGT
Pm-wnt16	XLOC_054546	TCONS_00091290	FALSE	-2.94692304341394	-0.890530231564401	-2.62534928366189	-1.40292687566863	0.122691013463499	-1.7490147308515	TCONS_00091290.1	ACCTGGAGCGGTCTCCGAACTACTGCGCCCTGAGACAGTTCATGTCCAGGCAGTGTCGATGCCACGGCGTCTCCGGCTCGTGTACCATCAAATCCTGCTG
Pm-Nkx2.5	XLOC_051562	TCONS_00085964	TRUE	-0.404298522403688	2.89420886986256	1.76042746949329	-11.652177530391	2.46305254443074	0.432843190436764	TCONS_00085964.1	AGAAGGCCAACATATGGTTTCTGCAAGGGCAGCTAAATGAACTGTGAATTCGGTGTTTACGACCATGTCAACTTTGGCGATCATTAGCAATAGCAGGTGC
Pm-wnt8	XLOC_028135	TCONS_00046342	FALSE	-21.2813559858831	-5.87824890045705	-12.4580279283434	-21.6942240758989	3.95391499057196	-0.308904313860838	TCONS_00046342.1	TGGGCATTGTTCTCCTCCACCCTCCCTAAGTGACTCTCTGAACGGGGCAAAACTCTCGGGTCACTTTCCTTCAAGACTTCACTGCCGCGTCATCTCTGAA
Pm-wnt4	XLOC_027835	TCONS_00045852	FALSE	-16.7729353704296	1.10349044144977	-0.922682748376861	-19.0415972518413	1.3672127672288	-1.7119110506823	TCONS_00045852.1	GCGGTTTGAAGTGGGAAGCTTAGGTCATCACTTCCCTAATTGGCGTTAGAGAGCCGTCACATGAAATAACATCGGTGACTCGTTGTCATGGACCACGAAA
Pm-Hox11/13b	XLOC_054934	TCONS_00091970	TRUE	-15.8201423852719	-6.30920562381569	-14.0699322897651	-0.028288290641062	0.974407874348832	0.420744974223469	TCONS_00091970.1	TAGTATAGCGTACGGGTATCGCAAAAATCTGTCCGTTCGTCTAAGAGGTGGGCGTGGCTTCAAGAAGGAGGGTGGTTATAATTCTCCTTAGCATACACGT
Pm-elav-1	XLOC_074891	TCONS_00126968	TRUE	-0.464918349025549	0.450617309346517	0.340205613305987	-0.877065559698087	0.549984809668611	0.000529848704072962	TCONS_00126968.1	TGGAGGCAGAGCGGGCCATTGAAGCCCTCCATGACAAAGCTCCTGAGCAAGGCTCGGACCCACTGATTGTTAAGTTTGCCAACAACCCAAGTCAGAACTT
Pm-SoxC	XLOC_031651	TCONS_00051828	TRUE	0.261793863671427	0.831294325573336	0.647518594796476	1.19657473893439	1.76877865206365	1.38815605814441	TCONS_00051828.1	CTCGTGCAGCAGCAACGGCTCACATTTCGAGTTTCCTGACTACATGACTCCAGAGGTGAGTGAGATGATTCAAGGAGATTGGTTGGACACTAGCTTTGCT
Pm-Brn1-2-4	XLOC_005225	TCONS_00008955	TRUE	-0.747539091082001	-0.128198051314067	-0.777624573225229	-0.524140023816483	0.0978705007225111	-0.275409892964007	TCONS_00008955.1	TTGCTGTTCCGAAATCGAATCGGAAAGAGGATAATAAAATTCCAGCCTGCGAACACAAACAAGCTCTTTAGATCTGTGCATAAGAGCGTTGGTTGGGTGT
Pm-pax6	XLOC_075303	TCONS_00127682	FALSE	-3.38373230459578	2.58022784313196	-1.17965293441102	9.87385586811853	4.30702134166638	-2.98528102709666	TCONS_00127682.1	CAATATTGGCCTCGTATCCAGTAGACACCACCCTGACAAGTCGCCTACACCCACCGAGGGATACCGGAAGTTACCGGAGCATGATGGGATCGGTTTCCCA
Pm-Nkx3-2	XLOC_047415	TCONS_00078724	TRUE	-0.710270978457202	-0.364678706995508	-0.41550245602876	-0.130518815636504	0.570072337965281	-0.123504001057146	TCONS_00078724.1	CCCAAAAGGCACATCAACAGTAAGCCACCGTTTTCATTCAGCTGTCTGATCTTCATGGCTATTGAAGACTCACCGCTGAAACGTCTTCCAGTTAAAGACA
Pm-Myc	XLOC_049182	TCONS_00081709	TRUE	0.331248452120147	-0.0146350978431725	-0.14769525772836	1.0215869277467	0.826209642696435	0.410192601505923	TCONS_00081709.1	CAAGACCCTACCACAGACATCAGACGACAAAGCCTAAATCATCGCAGCAGCAGCAGCAACAGCAACAACAGGCCATCAATATCACCTTACTTGGCAAGCG
Pm-hbn	XLOC_036202	TCONS_00058984	TRUE	-0.605247855812782	0.786994828795127	0.477811741004079	-1.37464599865831	-0.166661749235749	-1.00788304650867	TCONS_00058984.1	CGGTTCTAACTATCCCGTTGACTTCGTGGGATCTCACGGTATGGACTCGGCCATTCCCACCGAACGCATCCCGGCTTGGGCGATGCACAACGGCAACCCT
Pm-Zic	XLOC_064379	TCONS_00108450	TRUE	0.426261609235235	2.12722955716342	1.42489757996755	-12.3682749067624	-10.1604012126312	-2.09192371985065	TCONS_00108450.1	CACCCGCAGTACATGGACCATTCTCTAGTCAAGCGGAGCTCGGCCTTGCGTTTCGTGGACGTGGGAGCGCACCAGAACTACAACGGTATGCCGAGCTTCG
Pm-Nkx2.1	XLOC_077199	TCONS_00130914	TRUE	-0.267521084876323	0.867710677408649	0.733416347806787	-4.33273393760687	-1.50595593285374	-1.25052323251518	TCONS_00130914.1	TCATGAGGAGCAGTTTAAAATGACTCCGATCTGCCCTTAAATCCCGCAAAAGAGTGGTTGACACACAAACTCAGCCTGAACTGTTATGAATTTCACCGAA
Pm-Tsg	XLOC_005494	TCONS_00009396	TRUE	-0.658128818495716	0.360898046557504	0.569355374022646	-0.879186386754029	0.459453876268055	0.404734530634324	TCONS_00009396b.1	CGAGATCTGCCTGAACTACGGCAAGAACGAACCGCTCTGTAAAGAATGTCTGGCTGGGGAATATTAAGCAGACACAGAGTTGGTACCGAGTTGAAATCGA
Pm-Mkk3/6	XLOC_072046	TCONS_00121785	TRUE	0.370016999573206	-0.565421281749063	0.294164165870262	0.254178214718799	0.0389970023796832	-0.588503065490795	TCONS_00121785.1	CATCAGCGGCAAAGGCAACTTCGTGGTGCGAGCCGAGGACTTGACGGACATCGCCGAGTTGGGGAAGGGTGCTTACGGCGTTGTCAGCAAGGTCGTCCAC
Pm-frz9/10	XLOC_064336	TCONS_00108365	TRUE	-4.34102031699754	-3.61865897750435	-3.90054478817449	0.950784381523641	1.32014032502397	0.6083142528233	TCONS_00108365.1	GACGTGTACTTCCAGCAATCGGACAAAAAGTTCGCCGAGTTGTGGATGGGGATCTGGTCCATCCTTTGCTTCGTCGGCACTGCCGTGACTGTCTTGACCT
Pm-Sp5	XLOC_074849	TCONS_00126870	TRUE	-2.12474962330418	-0.570662037653691	-0.860555266409852	-0.506926953846097	-0.560524193942132	-0.77825886360255	TCONS_00126870.1	CAACTCCGGCGAGCCCACCAAACGGAAGCAGCACATCTGTCACATCCCAGGCTGCGGTAAAGTCTACGGTAAGACGTCCCACCTCAAGGCACACCTCCGC
Pm-foxa	XLOC_006033	TCONS_00010338	TRUE	-2.5381118309382	9.78133059035592	1.5644946619478	-4.21894078580536	10.5016160951142	0.0623918845843713	TCONS_00010338b.1	CATGATAACAATAGTGGTTTTCCATGGGTGCATTTGACACGGTGCGAGCGAGTCGGGCTCATTTTGGTGAGCGCAGAAATGGTACACGGGATGAATATCG
Pm-Lef1	XLOC_003096	TCONS_00005232	TRUE	0.537871766356396	1.12583290980383	1.74949323593969	0.364079736774048	1.05775877952647	0.690427885758858	TCONS_00005232.1	CCGGGCAGAGTCTTGAAAGACCCAAAACGTCATTCCTCCCGTCCACCTTTTGTTCTGGCCACCAGAAACCTTGACGCAGGGAAATTGATTTTTCGGCATT
Pm-Ese	XLOC_022395	TCONS_00037264	TRUE	-0.338492405453826	-0.9122600350813	0.463084947082498	-0.670858873330005	-0.932719880456504	-1.2297917741699	TCONS_00037264.1	CAATTCTGCTGGGGAAGAAACAGAGTTCGAAAGCGAGAGTGAAGCTAGTTTCACCCTCCCGAACTCCCCGGCCACATCGGACGAGGGTTATCTGTCCATC
Pm-Rx-1	XLOC_016040	TCONS_00027009	TRUE	-0.974473599177478	1.04744678649978	-0.00107249175546657	-7.40823695304567	-2.62756191397876	-2.09782832302701	TCONS_00027009b.1	TGATCTTTTGGACAAGTACAAGATTTGGAGAGATATCCATGGCCACGATGCGCCAAGACGGATAAACATTAGAAGAGGGGAAACTCTCGCGTTTAAGAAT
Pm-Dlx	XLOC_001982	TCONS_00003326	TRUE	-3.52576820225318	0.474784779338351	-0.361426570681695	-0.142108920739284	1.25817849723516	0.721174285036397	TCONS_00003326.1	CTCCAGAGACGGTCTATAACACCGCGCCGTCCATGCAACATTCCGTCAGACATCTAGGCTATTCCTTTCCCTTGAGTCCGATGGGAAATCACGGTCACCA
Pm-Chordin	XLOC_011837	TCONS_00020061	TRUE	2.00196252180938	0.948976170769774	-1.06439176224184	-12.7274212639691	1.18714621184967	-0.79534940275053	TCONS_00020061.1	TTCAACTGTTCATTACATCGACCTTGTGGATGCCCCTGACATGGTCTCACGAAGAAGGTGAAGTGCGTGGTCGCATCATGCCTCATCGTGCATTGACTGA
Pm-Egr	XLOC_041700	TCONS_00068755	FALSE	4.20371294755775	0.889703611812869	-14.9979296608583	5.40246491255236	0.113104196637854	-5.667576150084	TCONS_00068755.1	ACATGTCAAAGTCCTCTGCATAAATTACCATCTGGGGGAAGTCAGCTAATATGTAGTTTCATGCGGACAGAAACAGGGAAGTTCCGAGTCAAATTGCAGG
Pm-Capk	XLOC_053539	TCONS_00089579	TRUE	-0.775553493459736	-0.20019600675813	0.0559337564748148	-0.662235156893935	0.0419269220610001	-0.379988736020285	TCONS_00089579.1	ATTTGCCTACAAAGGTTGACACAGTGAAGTCCTTTGCTAAAAGTTGCTGGCACTTTGTCTGTAGCGGGATTCGAACCCGCATCCTCGAAAGCCTCAACCA
Pm-foxg	XLOC_037622	TCONS_00061466	TRUE	-0.214322884706418	-0.260047658573405	-0.628754460487879	-1.21612482356056	-0.702936022884162	-0.863300263883298	TCONS_00061466.1	TTATTGCTGAACTTTTAGCAGACACTACTTGTGTGCGTGAAGAGTGTGCAGGACTAGAAGTGAAACATTTAAAGACCAAATACCACCGCTGTCACATTCG
Pm-Tph-1	XLOC_036224	TCONS_00059013	TRUE	-1.58082342848481	0.389703004200323	-15.6979914512311	-2.27550622442024	-0.628859054132956	-1.52683614062671	TCONS_00059013.1	GATTGCCAAAAAAAGGGCATTTGGTGAAGTTTGTTACTGACCAACCAACCTACCAACCTCCAATCAATGGGGAAACATGAGTACTTGCAGAGCTGCTTTG
Pm-bmp2/4	XLOC_029655	TCONS_00048636	TRUE	-1.05082839787007	0.544588617291437	0.0995521798462022	-0.207679055956369	0.80642169700161	0.580387611653222	TCONS_00048636.1	CGATTAGCGTGCACAGAAACCTTAGAATAGCTCGGTCTGTCAGCGAGCAAGTAGACTCTTCTGAGGACGAGACAAGGTGGTTTCAAGAGCGCCCTCATAT
Pm-bra	XLOC_062556	TCONS_00105458	TRUE	-2.47089972248463	-8.56641683885939	-8.3261759614235	0.954025452760714	1.6359915918328	0.908449629083932	TCONS_00105458.1	GCAAAAGCCTTTCTGGACATCAAAGAAAAGGGCGAGCATGAATTTGAAGACTGTCATGATCACCAACAGCCGAGATACCCACAACTCGGCAGTTGGTTTT
Lin28	XLOC_008581	TCONS_00014502	TRUE	-0.353086871393717	-0.253398284869425	0.117141993872142	0.0170706679803951	0.362271754236875	0.183281820694245	TCONS_00014502b.1	GCAAAGCAAGGGCCGGTGATACGATATGCGAGCAGATTTGGCGATTAATTTTATGCAAAACAAGACTGTGTCTTGACCTCGAGATTCTGACCATTCAGCG
Pm-pea	XLOC_078358	TCONS_00132946	TRUE	-0.792609471848932	-0.0827942186216624	0.00602633388208683	-0.574678927861391	0.251048978205099	-0.176132694675525	TCONS_00132946.1	TCCTTCCTCTGCGGCCTCCTCCAACGCCACCTCCTTGTCATCTTCCTCCCACTTCGACTTCAGCAGCCGCAAGTTCGAGTTCGGCGAGCAGCTGGTGGTG
Pm-nodal	XLOC_069147	TCONS_00116672	FALSE	2.27551613817178	4.86402326237252	0.366617373499305	-2.78386788511121	-0.538333916245359	0.895722355397	TCONS_00116672.1	CTTGCTGTATACCCACCAAACTCTCACCGCTGAGTATGATCTACCTGGAACATGGGAACATTGTCATGAAACATCATGAAGACATGATCGTTGAGGAGTG
Pm-Rx-2	XLOC_071796	TCONS_00121376	TRUE	-0.664252035518592	0.840351590130188	0.124724842597933	-20.1771084784865	-3.72887731845653	-1.6468378831346	TCONS_00121376.1	AAGGGCGGTCTTCAATGGTTTTCGAGAACTTCTACTTTCAGTTGGCTGGCTTCCAGATCAAACTGCGCGTGCTCGTAGGAAATGACAATGGTCGTTAAGA
Pm-Hnf6-2	XLOC_060366	TCONS_00101657	TRUE	-0.634117139861005	-0.0586343419589676	-0.400752556327675	-1.91306947199451	-0.644864262989759	-0.501778485599318	TCONS_00101657.1	AGCAACAGCTTGACTCACCAATACTGATAAATTCATTGCGGGAAGATTGCGGGGAAGTTGTTCAGATACTATGTCCGCAACTTGTCCATAGCTCGTCCAG
